# Supplementary material for: A chromosome‐scale genome assembly of Hordeum erectifolium : genomic, transcriptomic and anatomical adaptations to drought in a wild barley relative
Source: New Phytol. 2026 Mar 24;250(4):2652–69. doi: 10.1111/nph.71091 (PMC13103428; doi:10.1111/nph.71091)
Supplement: Supplementary file 2 — Table S1 Oxford Nanopore Technologies long read sequencing data. Table S2 10x Genomics linked short read Illumina sequencing data. Table S3 Hi‐C chromosomal conformation capture Illumina sequencing data. Table S4 Bionano optical genome maps. Table S5 Genome assembly metrics, completeness and quality score. From draft assembly to final pseudomolecules. Table S6 Overview of PacBio IsoSeq full‐length capture transcript RNA sequencing of tissue‐time specific samples. Table S7 Gene expression in the 22 tissue and time‐specific samples, read counts (TPM) normalized per sample with IsoQuant. Table S8 Summary of gene annotation, combined from evidence‐based gene prediction and ab initio prediction, and lncRNA. Table S9 Transposable element annotation with EDTA in H. erectifolium acc. NGB6816, Hv. cv Morex, and Hv. spontaneum acc. B1K‐04‐12. Table S10 Total number of expanded or contracted hierarchical phylogenetic orthologs (HOG). Table S11 All significantly expanded or contracted hierarchical phylogenetic orthologs (HOG) in H. erectifolium. Table S12 Expanded gene families of desiccation tolerance genes ELIP, DREB1C, and LEA. Table S13 Tissue and time‐specific expression of the expanded gene families: ELIP, DREB1C, and LEA genes in the 22 IsoSeq samples. Table S14 Transcriptome sequencing with Illumina PE150 of 64 leaf samples from H. erectifolium and Morex during the drydown experiment. Table S15 RNAseq mapping rates of each sample to their respective genome. Table S16 Total number of significantly expressed genes found in H. erectifolium and Morex during the drydown experiment. Table S17 All expressed genes detected in H. erectifolium during the drydown experiment. Table S18 All expressed genes detected in Morex during the drydown experiment. Table S19 Cross‐species comparison of differentially expressed single‐copy orthologs between H. erectifolium and Morex. Please note: Wiley is not responsible for the content or functionality of any Supporting Information supplied by [file NPH-250-2652-s002.xlsx]

## Sheet: Title
New Phytologist Supporting Information
Article title:	A chromosome-scale genome assembly of Hordeum erectifolium: genomic, transcriptomic and anatomical adaptations to drought in a wild barley relative
Authors:	Haraldsson, Einar Baldvin; Anokye, Michael; Rütjes, Thea; Toegelová, Helena; Tulpová, Zuzana; Šimková, Hana; Feng, Jia-Wu; Mascher, Martin; von Korff, Maria
Article acceptance date: 12 February 2026

## Sheet: S1
Table S1: Oxford Nanopore Technologies long read sequencing data.
Sequencing run-ID	Flowcell_type	Library-kit	Basecalling_config	Active channels	Mean read length	Mean read quality	Median read length	Median read quality	Number of reads	Read length N50	Total bases	Study ID – ONT	BioSamples ID - ONT
280-1	FLO-FLG001	SQK-LSK110	dna_r9.4.1_450bps_sup.cfg	60	33315.4	11.9	31821	12	11133	47678	370900199	PRJEB104866	SAMEA120924578
280-1_No2	FLO-PRO002	SQK-LSK110	dna_r9.4.1_450bps_sup_prom.cfg	2795	35929	11.5	32660	11.7	1685419	50015	60555434371	PRJEB104866	SAMEA120930481
370_1F	FLO-PRO002	SQK-LSK110	dna_r9.4.1_450bps_sup_prom.cfg	2766	36495	11	36429	11.1	1983100	50060	72373266225	PRJEB104866	SAMEA120930481
370_2H	FLO-PRO002	SQK-LSK110	dna_r9.4.1_450bps_sup_prom.cfg	2541	35664.4	11.3	36094	11.5	1811155	49341	64593687212	PRJEB104866	SAMEA120930481
g0039	FLO-MIN106	SQK-LSK109	dna_r9.4.1_450bps_sup.cfg	506	2656.6	12.2	1116	12.2	3583261	6502	9519179368	PRJEB104866	SAMEA120924577
g0041	FLO-MIN106	SQK-LSK109	dna_r9.4.1_450bps_sup.cfg	509	30269.6	12.4	24391.5	12.5	75870	51065	2296555186	PRJEB104866	SAMEA120924577
g0042	FLO-MIN106	SQK-LSK109	dna_r9.4.1_450bps_sup.cfg	510	45224.8	12.2	44326	12.5	96293	63777	4354827082	PRJEB104866	SAMEA120924577
g0043	FLO-MIN106	SQK-LSK109	dna_r9.4.1_450bps_sup.cfg	508	10651.4	12.2	2598	12.3	498531	44273	5310072614	PRJEB104866	SAMEA120924577
g0046	FLO-MIN106	SQK-LSK109	dna_r9.4.1_450bps_sup.cfg	510	44490.3	12.6	41452	12.8	115996	62007	5160693775	PRJEB104866	SAMEA120924577
g0047	FLO-MIN106	SQK-LSK109	dna_r9.4.1_450bps_sup.cfg	509	41526.2	12.7	39729	12.9	126718	57864	5262119020	PRJEB104866	SAMEA120924577
g0048	FLO-MIN106	SQK-LSK109	dna_r9.4.1_450bps_sup.cfg	510	41884.4	12.7	39828	12.9	124833	56020	5228561179	PRJEB104866	SAMEA120924577
g0049	FLO-MIN106	SQK-LSK109	dna_r9.4.1_450bps_sup.cfg	510	42397.4	12.6	40800.5	12.8	109916	57662	4660150894	PRJEB104866	SAMEA120924577
g0056	FLO-MIN106	SQK-RAD004	dna_r9.4.1_450bps_sup.cfg	512	4930.9	11.4	3035	11.4	753683	8797	3716349309	PRJEB104866	SAMEA120924577
g0057	FLO-MIN106	SQK-LSK109	dna_r9.4.1_450bps_sup.cfg	512	32126.2	11.8	29051	12	97596	49020	3135389001	PRJEB104866	SAMEA120924577
g0058	FLO-MIN106	SQK-LSK109	dna_r9.4.1_450bps_sup.cfg	512	34446.3	11.7	32828	11.9	85693	51211	2951804342	PRJEB104866	SAMEA120924577
g0059	FLO-MIN106	SQK-RAD004	dna_r9.4.1_450bps_sup.cfg	509	8133.8	11.3	5048	11.4	367838	15152	2991913619	PRJEB104866	SAMEA120924577
g0060	FLO-MIN106	SQK-RAD004	dna_r9.4.1_450bps_sup.cfg	160	7052.8	11	4189	11	52563	13572	370716275	PRJEB104866	SAMEA120924577
g0062	FLO-MIN106	SQK-LSK109	dna_r9.4.1_450bps_sup.cfg	507	11446.7	12.4	8181	12.6	366829	18385	4198995418	PRJEB104866	SAMEA120924577
g0063	FLO-MIN106	SQK-LSK109	dna_r9.4.1_450bps_sup.cfg	510	10201.7	11.6	7251	11.7	591520	16268	6034484629	PRJEB104866	SAMEA120924577
g0064	FLO-MIN106	SQK-LSK109	dna_r9.4.1_450bps_sup.cfg	507	6005.8	11.4	4373	11.5	849620	9106	5102659074	PRJEB104866	SAMEA120924577
g0067	FLO-MIN106	SQK-LSK109	dna_r9.4.1_450bps_sup.cfg	512	4967.8	11.6	3720	11.7	1825334	7106	9067947404	PRJEB104866	SAMEA120924577
g0068	FLO-MIN106	SQK-LSK109	dna_r9.4.1_450bps_sup.cfg	508	6109	11.9	4437	12	256667	9255	1567975845	PRJEB104866	SAMEA120924577
g0069	FLO-MIN106	SQK-LSK109	dna_r9.4.1_450bps_sup.cfg	505	6050.7	11.9	4604	12	2125163	8723	12858801390	PRJEB104866	SAMEA120924577
g0070	FLO-MIN106	SQK-LSK109	dna_r9.4.1_450bps_sup.cfg	512	5891.4	11.7	4463	11.7	1733813	8531	10214570274	PRJEB104866	SAMEA120924577
g0071	FLO-MIN106	SQK-LSK109	dna_r9.4.1_450bps_sup.cfg	508	5774.7	11.7	4326	11.8	879625	8441	5079592649	PRJEB104866	SAMEA120924577
g0072	FLO-MIN106	SQK-LSK109	dna_r9.4.1_450bps_sup.cfg	495	16098.9	11.8	10558.5	11.9	480928	29673	7742408127	PRJEB104866	SAMEA120924577
g0073	FLO-MIN106	SQK-LSK109	dna_r9.4.1_450bps_sup.cfg	501	19610.4	11.6	14705	11.7	360424	33547	7068059622	PRJEB104866	SAMEA120924577

## Sheet: S2
Table S2: 10x Genomics linked short read Illumina sequencing data.
Sample Name	Duplicate reads [%]	GC [%]	Number of reads in million	Study ID – 10X Genomincs Linked-Reads	BioSamples ID - 10X Genomincs Linked-Reads
Her2-AK4734_S1_L001_R1_001	12.4%	46%	199.1	PRJEB94868	SAMEA118868558
Her2-AK4734_S1_L001_R2_001	27.8%	45%	199.1	PRJEB94868	SAMEA118868558
Her2-AK4735_S2_L001_R1_001	13.9%	45%	226.2	PRJEB94868	SAMEA118868558
Her2-AK4735_S2_L001_R2_001	29.3%	45%	226.2	PRJEB94868	SAMEA118868558
Her2-AK4736_S3_L001_R1_001	11.7%	46%	189.1	PRJEB94868	SAMEA118868558
Her2-AK4736_S3_L001_R2_001	26.9%	45%	189.1	PRJEB94868	SAMEA118868558
Her2-AK4737_S4_L001_R1_001	12.5%	46%	201.1	PRJEB94868	SAMEA118868558
Her2-AK4737_S4_L001_R2_001	28.1%	45%	201.1	PRJEB94868	SAMEA118868558

## Sheet: S3
Table S3: Hi-C chromosomal conformation capture Illumina sequencing data.
Sample Name	Duplicate reads [%]	GC [%]	Number of reads in million	Study ID – Hi-C	BioSamples ID – Hi-C
2875093_NGB6816_1_S1_L001_R1_001	36.7%	46%	163.7	PRJEB94868	SAMEA118868558
2875093_NGB6816_1_S1_L001_R2_001	35.6%	46%	163.7	PRJEB94868	SAMEA118868558
2875093_NGB6816_1_S1_L002_R1_001	35.5%	46%	164.6	PRJEB94868	SAMEA118868558
2875093_NGB6816_1_S1_L002_R2_001	34.5%	46%	164.6	PRJEB94868	SAMEA118868558

## Sheet: S4
Table S4: Bionano optical genome maps.
Raw molecules filtered (>150 kbp)	Total length	1.5 Tbp
	Molecule N50	247 kbp
	Molecule coverage	341x
OGM assembly	No. of contigs	546
	Total length	3.8 Gbp
	Contig N50	20.1 Mbp
Original sequence assembly	No. of contigs/scaffolds	3041
	Contig/scaffold N50	26.3 Mbp
	Max contig/scaffold length	112.5 Mbp
	Total length	3.9 Gbp
Sequence assembly after hybrid scaffolding	No. of contigs/scaffolds	2837
	Contig/scaffold N50	67.6 Mbp
	Max contig/scaffold length	260.1 Mbp
	Total length	3.9 Gbp

## Sheet: S5
Table S5: Genome assembly metrics, completeness and quality score. From draft assembly to final pseudomolecules.
QUAST - Genome assembly evaluation tool
Assembly and polishing stage:	Flye	Flye_Racon	Flye_Racon_Medaka	Flye_Racon_Medaka_1xHapo-G	Flye_Racon_Medaka_2xHapo-G	Flye_Racon_Medaka_2xHapo-G_ARCS-Tigmint	Flye_Racon_Medaka_2xHapo-G_ARCS-Tigmint_Bionano-HS	Flye_Racon_Medaka_2xHapo-G_ARCS-Tigmint_Bionano-HS_NOT_SCAFFOLDED	lpHorErec1.1_pseudomolecules – Flye_Racon_Medaka_2xHapo-G_ARCS-Tigmint_Bionano-HS_TRITEX
Number of contigs (>= 0 bp)	3170	3084	3084	3084	3084	3041	167	2670	2693
Total length (>= 0 bp)	3934673811	3931111073	3924185288	3924480752	3924441713	3924445723	3861404441	82432242	3943851283
Number of contigs (>= 3000 bp)	2992	2921	2921	2921	2921	2681	167	2299	2322
Total length (>= 3000 bp)	3934338761	3930801979	3923877949	3924173476	3924134441	3923961844	3861404441	81947013	3943366054
Largest contig	106492123	106427824	106480843	106479239	106478493	112542876	260130008	3738844	655396199
GC (%)	47.51	47.34	47.42	46.52	46.5	46.5	46.53	45.39	46.5
N50	14138194	14131260	14201252	14201751	14201699	26255160	67673915	110965	550101045
N90	2706083	2731981	2797683	2797192	2796805	4808298	10404429	10595	460370126
L50	68	68	67	67	67	42	18	123	4
L90	302	301	299	299	299	186	76	1178	7
Number of N's per 100 kbp	0	0	0	0	0	0.1	502.27	0.26	492.21
Merqury - k-mer based assembly evaluation
k-mer set used for measuring completeness - all = read set (This gets expended with hap-mers later)	all	all	all	all	all	all	all	all	all
solid k-mers in the assembly	973631942	991961396	993110960	1206766301	1207243268	1207243191	1204930743	16008614	1203226928
Total solid k-mers in the read set	1280820674	1280820674	1280820674	1280820674	1280820674	1280820674	1280820674	1280820674	1280820674
Completeness (%)	76.0163	77.4473	77.5371	94.2182	94.2554	94.2554	94.0749	1.24987	93.9419
k-mers uniquely found only in the assembly	485713331	470617367	455652958	43571275	39754573	39754168	27926473	11827604	27530871
k-mers found in both assembly and the read set	3934610411	3931049393	3924123608	3924419072	3924380033	3924372883	3841992361	82378224	3830948942
QV	22.0381	22.1798	22.3208	32.7449	33.145	33.145	34.5925	21.3352	34.6422
Error rate	0.00625452	0.00605365	0.00586035	0.000531511	0.000484731	0.000484727	0.000347335	0.00735334	0.000343388

## Sheet: S6
Table S6: Overview of PacBio IsoSeq full-length capture transcript RNA sequencing of tissue-time specific samples.
Tissue	Sampling time: Morning (ZT 1-3)/Evening (ZT 13-15)	Sample_Name	Sample_ID	Number of raw reads	Number of full-length reads	Study ID	Biosamples ID
Anthers	Evening	ANT_EVE	292-19	325098	216078	PRJEB94869	SAMEA118907054
Anthers	Morning	ANT_MOR	292-7	267688	172343	PRJEB94869	SAMEA118907054
Caryopses 10 days post anthesis	Morning	CAR_MOR	292-38	94465	66454	PRJEB94869	SAMEA118907054
Spike W. 3-4.5	Evening	ESP_EVE	292-22	250973	162696	PRJEB94869	SAMEA118907054
Spike W. 3-4.5	Morning	ESP_MOR	292-1	287265	181013	PRJEB94869	SAMEA118907054
Flag leaf	Evening	FLF_EVE	292-36	305777	157254	PRJEB94869	SAMEA118907054
Flag leaf	Morning	FLF_MOR	292-41	311800	159844	PRJEB94869	SAMEA118907054
Germinating seed 3 days after germination	Evening	GS3_EVE	292-43	165556	88741	PRJEB94869	SAMEA118907054
3rd internode	Evening	IND_EVE	292-29	388408	186649	PRJEB94869	SAMEA118907054
3rd internode	Morning	IND_MOR	292-40	253243	125594	PRJEB94869	SAMEA118907054
Leaf/shoot 8 days after germination	Evening	LS8_EVE	292-27	321416	167447	PRJEB94869	SAMEA118907054
Leaf/shoot 8 days after germination	Morning	LS8_MOR	292-1	334293	206014	PRJEB94869	SAMEA118907054
Spike W. 7-8	Evening	LSP_EVE	292-24	178188	114720	PRJEB94869	SAMEA118907054
Spike W. 7-8	Morning	LSP_MOR	292-12	309621	197198	PRJEB94869	SAMEA118907054
Spike W. 5-6.5	Evening	MSP_EVE	292-23	254885	163909	PRJEB94869	SAMEA118907054
Spike W. 5-6.5	Morning	MSP_MOR	292-11	309390	185750	PRJEB94869	SAMEA118907054
4th node	Evening	NOD_EVE	292-35	378842	189584	PRJEB94869	SAMEA118907054
4th node	Morning	NOD_MOR	292-5	155563	120204	PRJEB94869	SAMEA118907054
Ovules	Evening	OVU_EVE	292-2	294571	189439	PRJEB94869	SAMEA118907054
Ovules	Morning	OVU_MOR	292-8	274180	173505	PRJEB94869	SAMEA118907054
Root 8 days after germination	Evening	RO8_EVE	292-50	477754	211665	PRJEB94869	SAMEA118907054
Root 8 days after germination	Morning	RO8_MOR	292-48	467006	209520	PRJEB94869	SAMEA118907054
All mature vegetative tissue was sampled from shoots with a spike just after Waddington stage 10.
W stands for Waddington Stage.
Sampling time
Morning – ZT 1-3, MOR
Evening – ZT 13-15, EVE
Waddington, S. R., Cartwright, P. M., & WALL, P. C. (1983). A Quantitative Scale of Spike Initial and Pistil Development in Barley and Wheat. Annals of Botany, 51(1), 119–130.

## Sheet: S7
Table S7: Gene expression in the 22 tissues and time specific samples, read counts (TPM) normalized per sample with IsoQuant.
Gene counts are TPM (Transcripts per million) quantified and normalized by IsoQuant v. 3.7.0.
Sample	Tissue	Sampling time: Morning (ZT 1-3)/Evening (ZT 13-15)
ANT_EVE	Anthers	Evening
ANT_MOR	Anthers	Morning
CAR_MOR	Caryopses 10 days post anthesis	Morning
ESP_EVE	Spike W. 3-4.5	Evening
ESP_MOR	Spike W. 3-4.5	Morning
FLF_EVE	Flag leaf	Evening
FLF_MOR	Flag leaf	Morning
GS3_EVE	Germinating seed 3 days after germination	Evening
IND_EVE	3rd internode	Evening
IND_MOR	3rd internode	Morning
LS8_EVE	Leaf/shoot 8 days after germination	Evening
LS8_MOR	Leaf/shoot 8 days after germination	Morning
LSP_EVE	Spike W. 7-8	Evening
LSP_MOR	Spike W. 7-8	Morning
MSP_EVE	Spike W. 5-6.5	Evening
MSP_MOR	Spike W. 5-6.5	Morning
NOD_EVE	4th node	Evening
NOD_MOR	4th node	Morning
OVU_EVE	Ovules	Evening
OVU_MOR	Ovules	Morning
RO8_EVE	Root 8 days after germination	Evening
RO8_MOR	Root 8 days after germination	Morning
All mature vegetative tissue was sampled from shoots with a spike just after Waddington stage 10.
W stands for Waddington Stage.
Waddington, S. R., Cartwright, P. M., & WALL, P. C. (1983). A Quantitative Scale of Spike Initial and Pistil Development in Barley and Wheat. Annals of Botany, 51(1), 119–130.
Prjibelski, A. D., Mikheenko, A., Joglekar, A., Smetanin, A., Jarroux, J., Lapidus, A. L., & Tilgner, H. U. (2023). Accurate isoform discovery with IsoQuant using long reads. Nature Biotechnology, 41(7), 915–918.
GID	LS8_MOR	ESP_MOR	MSP_MOR	LSP_MOR	ANT_EVE	OVU_EVE	ESP_EVE	MSP_EVE	LSP_EVE	LS8_EVE	IND_EVE	NOD_EVE	FLF_EVE	CAR_MOR	IND_MOR	FLF_MOR	GS3_EVE	RO8_MOR	NOD_MOR	RO8_EVE	ANT_MOR	OVU_MOR
lpHorErec1.1-1HG39760	0	0	0	0	18.9714	0	0	0	0	0	0	0	0	0	0	0	0	0	0	0	17.9497	0
lpHorErec1.1-1HG39761	0	0	0	0	23.7142	0	0	0	0	0	0	0	0	0	0	0	0	0	0	0	119.664	0
lpHorErec1.1-1HG39762	0	0	0	0	37.9427	0	0	0	0	0	0	0	0	0	0	0	0	0	0	0	65.8155	0
lpHorErec1.1-1HG39768	0	0	0	0	9.48569	0	0	0	0	0	0	0	0	0	0	0	0	0	0	0	0	0
lpHorErec1.1-1HG39769	0	0	5.73053	0	28.4571	5.63054	0	0	0	0	0	0	0	0	0	0	0	0	0	0	11.9664	0
lpHorErec1.1-1HG39770	0	0	0	0	4.74284	0	0	0	0	0	0	0	0	0	0	0	0	0	0	0	0	0
lpHorErec1.1-1HG39772	0	0	0	0	4.74284	0	0	0	0	0	0	0	0	0	0	0	0	0	0	0	0	0
lpHorErec1.1-1HG39779	0	0	0	0	0	0	0	0	0	0	0	0	0	0	8.45652	0	0	0	0	0	0	0
lpHorErec1.1-1HG39780	0	0	0	0	0	0	0	0	0	0	0	0	0	0	0	0	0	5.15013	0	0	0	0
lpHorErec1.1-1HG39782	0	5.92937	0	0	75.8855	0	13.048	0	0	0	17.3429	5.78168	0	0	0	6.55329	0	5.15013	17.1142	5.10843	23.9329	0
lpHorErec1.1-1HG39783	0	0	0	0	0	0	0	0	0	0	5.78098	0	0	0	0	0	0	0	0	0	0	0
lpHorErec1.1-1HG39785	19.4741	47.435	51.5747	31.5459	14.2285	50.6748	19.572	32.3344	27.5361	24.8815	92.4957	109.852	66.757	26.495	101.478	58.9797	23.3321	92.7023	17.1142	91.9517	5.98322	43.2059
lpHorErec1.1-1HG39786	82.7649	0	0	10.5153	52.1713	0	0	0	0	24.8815	5.78098	17.3451	13.3514	26.495	16.913	6.55329	0	0	8.5571	0	101.715	0
lpHorErec1.1-1HG39787	0	0	0	0	0	0	0	0	0	0	0	0	0	0	0	0	0	0	0	0	5.98322	0
lpHorErec1.1-1HG39788	0	0	0	0	0	0	0	0	0	0	0	0	0	0	0	0	0	103.003	0	132.819	0	0
lpHorErec1.1-1HG39789	0	0	0	0	180.228	0	0	0	9.17869	0	0	0	0	0	0	0	0	0	0	0	95.7316	0
lpHorErec1.1-1HG39790	0	0	0	0	0	0	0	0	0	0	0	0	0	92.7324	0	0	0	0	0	0	0	0
lpHorErec1.1-1HG39791	0	0	0	0	0	0	0	0	0	0	0	0	0	317.94	0	0	0	0	0	0	0	0
lpHorErec1.1-1HG39792	0	0	0	0	0	0	0	0	0	0	0	0	0	52.99	0	0	0	0	0	0	0	0
lpHorErec1.1-1HG39793	9.73705	17.7881	103.149	78.8648	0	50.6748	58.7161	45.2682	36.7148	43.5426	40.4669	28.9084	20.0271	0	33.8261	19.6599	58.3301	41.201	0	51.0843	23.9329	12.3445
lpHorErec1.1-1HG39799	24.3426	0	0	5.25765	0	0	0	0	0	0	40.4669	0	413.893	0	8.45652	399.751	104.994	149.354	0	173.686	0	0
lpHorErec1.1-1HG39801	9.73705	0	0	5.25765	0	0	0	0	0	12.4408	231.239	0	13.3514	0	143.761	6.55329	11.666	654.066	0	904.191	0	0
lpHorErec1.1-1HG39804	0	0	0	0	0	0	0	0	0	0	0	0	0	0	0	0	0	0	0	0	0	6.17227
lpHorErec1.1-1HG39809	0	0	0	0	0	0	0	0	0	0	0	0	0	0	0	0	11.666	0	0	5.10843	5.98322	0
lpHorErec1.1-1HG39813	14.6056	118.587	0	21.0306	4.74284	5.63054	0	0	0	24.8815	0	17.3451	20.0271	39.7425	16.913	91.7461	34.9981	0	17.1142	0	0	0
lpHorErec1.1-1HG39817	0	5.92937	5.73053	0	0	5.63054	0	0	0	0	0	0	0	0	0	0	0	0	0	0	0	0
lpHorErec1.1-1HG39819	68.1594	41.5056	22.9221	89.3801	4.74284	5.63054	0	45.2682	73.4295	80.8649	184.991	410.5	106.811	0	109.935	13.1066	0	0	102.685	5.10843	0	0
lpHorErec1.1-1HG39820	0	0	5.73053	0	0	5.63054	0	0	0	0	17.3429	17.3451	6.6757	0	8.45652	6.55329	0	0	0	5.10843	0	0
lpHorErec1.1-1HG39823	0	0	0	0	0	0	0	0	0	0	0	0	0	0	0	0	0	0	0	0	5.98322	0
lpHorErec1.1-1HG39826	0	0	0	0	0	0	0	0	0	0	0	0	0	0	0	0	0	0	0	0	17.9497	0
lpHorErec1.1-1HG39828	82.7649	0	0	0	0	0	0	0	0	111.967	0	0	0	0	0	0	723.294	0	0	0	0	0
lpHorErec1.1-1HG39829	0	5.92937	0	0	0	0	0	0	0	0	0	0	0	0	0	0	0	0	0	0	0	0
lpHorErec1.1-1HG39835	0	0	5.73053	0	0	0	0	0	0	0	0	0	0	0	0	0	0	0	0	0	0	0
lpHorErec1.1-1HG39836	0	0	0	0	0	0	0	0	0	0	34.6859	0	0	0	0	0	0	0	51.3426	0	0	0
lpHorErec1.1-1HG39837	0	0	0	0	0	0	0	0	0	0	0	0	120.163	0	0	26.2132	0	0	0	0	0	0
lpHorErec1.1-1HG39839	0	0	5.73053	0	0	0	0	6.46688	0	0	0	0	0	0	0	0	0	0	0	0	0	0
lpHorErec1.1-1HG39842	29.2112	11.8587	34.3832	42.0612	0	0	0	25.8675	64.2508	49.763	92.4957	346.901	73.4327	0	42.2826	72.0862	0	0	85.571	10.2169	0	0
lpHorErec1.1-1HG39843	0	0	5.73053	0	0	0	0	6.46688	9.17869	0	0	0	0	0	0	0	0	0	0	0	0	0
lpHorErec1.1-1HG39844	0	0	0	0	0	0	0	0	0	6.22038	0	0	0	0	0	0	0	0	0	0	0	0
lpHorErec1.1-1HG39852	0	0	0	0	0	0	0	0	0	0	0	0	0	0	0	0	0	0	0	0	5.98322	0
lpHorErec1.1-1HG39854	9.73705	0	0	0	0	0	0	0	0	6.22038	0	0	0	0	0	0	81.6622	0	0	0	0	0
lpHorErec1.1-1HG39856	0	0	0	5.25765	0	0	0	0	0	0	0	0	0	0	0	0	0	0	0	0	0	0
lpHorErec1.1-1HG39859	0	0	0	0	0	5.63054	0	0	0	0	0	0	0	0	0	0	0	0	0	0	0	0
lpHorErec1.1-1HG39860	9.73705	35.5762	40.1137	21.0306	4.74284	5.63054	19.572	38.8013	9.17869	0	17.3429	40.4718	6.6757	13.2475	8.45652	0	0	10.3003	0	10.2169	0	12.3445
lpHorErec1.1-1HG39864	0	0	0	0	0	0	0	0	0	0	0	5.78168	0	0	0	0	0	0	0	0	0	0
lpHorErec1.1-1HG39869	0	0	0	0	4.74284	0	0	0	0	0	0	0	0	0	0	0	0	0	0	0	5.98322	0
lpHorErec1.1-1HG39870	0	0	0	0	0	0	0	0	0	0	0	0	0	0	0	0	0	0	8.5571	0	0	0
lpHorErec1.1-1HG39871	9.73705	0	0	0	0	0	0	6.46688	0	18.6611	104.058	46.2535	20.0271	0	16.913	13.1066	11.666	25.7506	0	30.6506	0	0
lpHorErec1.1-1HG39872	0	0	0	0	0	0	0	0	0	0	0	0	13.3514	0	0	0	0	0	8.5571	0	0	0
lpHorErec1.1-1HG39874	4.86853	0	0	0	0	0	0	0	0	0	0	5.78168	0	0	0	0	0	0	0	0	0	0
lpHorErec1.1-1HG39875	0	0	0	0	0	0	0	0	0	0	5.78098	0	0	0	0	0	0	0	0	0	0	0
lpHorErec1.1-1HG39876	0	0	0	0	0	0	0	0	0	12.4408	0	0	0	0	0	0	0	0	0	0	0	0
lpHorErec1.1-1HG39878	0	0	0	0	0	0	0	0	0	0	0	0	0	0	0	0	0	5.15013	0	0	0	0
lpHorErec1.1-1HG39879	0	0	0	0	0	0	0	6.46688	0	0	11.562	0	0	0	0	0	0	10.3003	0	0	0	0
lpHorErec1.1-1HG39880	0	0	5.73053	0	0	0	0	0	0	31.1019	98.2767	167.669	40.0542	0	109.935	19.6599	0	30.9008	0	86.8432	0	0
lpHorErec1.1-1HG39881	0	0	0	0	0	0	0	0	0	0	0	17.3451	0	0	0	0	0	0	0	0	0	0
lpHorErec1.1-1HG39887	0	0	0	0	0	0	0	0	0	0	0	0	0	0	0	0	0	0	8.5571	0	0	0
lpHorErec1.1-1HG39890	0	0	0	0	0	0	0	0	0	6.22038	0	0	0	0	0	0	46.6641	0	0	0	0	0
lpHorErec1.1-1HG39891	0	0	0	0	0	0	0	0	0	0	0	0	0	0	0	0	209.988	0	0	0	0	0
lpHorErec1.1-1HG39892	0	0	0	0	0	0	0	0	0	0	0	0	0	0	0	0	0	0	0	0	5.98322	0
lpHorErec1.1-1HG39893	0	0	0	0	0	0	0	0	0	0	0	0	0	0	0	0	11.666	0	0	0	0	0
lpHorErec1.1-1HG39894	19.4741	0	0	0	0	0	6.52401	6.46688	0	99.526	0	0	13.3514	0	0	13.1066	1003.28	0	0	0	0	0
lpHorErec1.1-1HG39895	24.3426	0	0	0	0	0	0	0	0	31.1019	0	0	0	0	0	0	583.301	0	0	0	0	0
lpHorErec1.1-1HG39896	19.4741	0	0	0	0	0	0	0	0	31.1019	0	0	0	0	0	0	1971.56	0	0	0	0	0
lpHorErec1.1-1HG39897	0	0	0	0	0	0	0	0	0	0	0	0	0	0	0	0	34.9981	0	0	0	0	0
lpHorErec1.1-1HG39921	0	0	0	0	4.74284	0	0	0	0	0	0	0	0	0	0	0	0	0	0	0	5.98322	0
lpHorErec1.1-1HG39930	0	0	0	0	0	5.63054	0	0	0	6.22038	0	0	0	0	0	0	0	5.15013	0	0	0	0
lpHorErec1.1-1HG39931	0	5.92937	0	0	0	0	0	0	0	0	0	0	0	0	0	0	0	0	0	0	0	0
lpHorErec1.1-1HG39932	0	5.92937	0	5.25765	0	16.8916	0	0	0	18.6611	5.78098	23.1267	0	0	8.45652	6.55329	0	10.3003	0	15.3253	0	6.17227
lpHorErec1.1-1HG39934	4.86853	0	0	0	0	5.63054	0	0	0	0	34.6859	5.78168	0	0	8.45652	0	0	51.5013	0	35.759	0	0
lpHorErec1.1-1HG39935	4.86853	0	0	5.25765	0	5.63054	0	0	0	0	5.78098	5.78168	0	0	8.45652	0	0	0	0	0	0	0
lpHorErec1.1-1HG39936	0	0	0	0	0	0	0	0	0	0	0	0	6.6757	0	0	0	0	0	0	0	0	0
lpHorErec1.1-1HG39937	0	0	0	0	0	0	0	0	0	0	0	0	0	0	0	0	0	0	0	5.10843	0	0
lpHorErec1.1-1HG39939	0	0	0	0	0	0	0	0	0	0	0	0	6.6757	0	0	0	0	0	0	0	0	0
lpHorErec1.1-1HG39941	0	0	5.73053	0	0	0	0	0	0	0	0	0	0	0	0	0	0	0	0	0	0	0
lpHorErec1.1-1HG39944	0	0	0	0	0	11.2611	0	0	0	6.22038	0	0	0	0	0	0	0	10.3003	0	5.10843	0	0
lpHorErec1.1-1HG39945	0	5.92937	5.73053	0	9.48569	5.63054	13.048	6.46688	9.17869	0	0	0	0	0	0	0	0	0	17.1142	0	0	0
lpHorErec1.1-1HG39946	0	0	0	0	0	0	0	0	0	0	0	0	0	79.4849	0	0	0	0	0	0	0	0
lpHorErec1.1-1HG39950	0	0	51.5747	5.25765	0	0	6.52401	0	0	105.746	138.744	156.105	133.514	0	93.0217	91.7461	23.3321	133.903	0	158.361	5.98322	12.3445
lpHorErec1.1-1HG39951	0	5.92937	63.0358	21.0306	0	22.5221	13.048	12.9338	18.3574	49.763	69.3718	57.8168	40.0542	13.2475	101.478	91.7461	69.9962	36.0509	0	97.0601	5.98322	6.17227
lpHorErec1.1-1HG39952	29.2112	11.8587	91.6884	5.25765	0	5.63054	19.572	19.4006	27.5361	211.493	167.648	237.049	327.109	0	219.869	281.792	93.3282	324.458	25.6713	352.481	0	6.17227
lpHorErec1.1-1HG39953	0	0	0	5.25765	0	0	0	0	0	0	0	0	0	0	0	0	0	0	0	0	0	0
lpHorErec1.1-1HG39955	0	0	0	5.25765	0	0	0	0	0	0	0	0	0	0	0	0	0	0	0	0	0	0
lpHorErec1.1-1HG39956	0	0	0	0	0	0	0	0	0	0	0	0	0	0	0	0	0	0	0	0	5.98322	0
lpHorErec1.1-1HG39966	0	0	0	0	0	0	0	0	0	0	0	0	0	0	0	0	11.666	5.15013	0	0	0	0
lpHorErec1.1-1HG39972	0	0	0	0	0	0	0	0	0	0	0	0	0	0	0	0	0	0	0	0	5.98322	0
lpHorErec1.1-1HG39975	0	59.2937	11.4611	21.0306	9.48569	73.197	32.62	12.9338	0	12.4408	23.1239	17.3451	13.3514	0	8.45652	6.55329	0	10.3003	8.5571	10.2169	23.9329	67.8949
lpHorErec1.1-1HG39976	0	0	0	0	0	0	0	0	0	0	0	0	0	0	0	0	0	0	0	5.10843	0	0
lpHorErec1.1-1HG39977	9.73705	0	0	0	4.74284	0	0	0	0	6.22038	0	5.78168	13.3514	0	0	13.1066	23.3321	72.1018	25.6713	51.0843	0	0
lpHorErec1.1-1HG39978	0	0	0	0	0	0	0	0	0	0	0	0	0	0	0	0	11.666	25.7506	0	5.10843	0	0
lpHorErec1.1-1HG39979	0	0	0	0	0	0	0	0	0	0	0	0	0	0	0	0	0	10.3003	0	25.5421	0	0
lpHorErec1.1-1HG39982	0	0	5.73053	5.25765	0	0	6.52401	0	0	0	5.78098	0	0	0	0	6.55329	0	0	0	0	5.98322	0
lpHorErec1.1-1HG39983	0	0	0	5.25765	0	0	0	0	0	0	0	0	0	0	0	0	0	0	25.6713	0	0	0
lpHorErec1.1-1HG39984	0	0	0	0	109.085	0	0	0	0	0	0	0	0	13.2475	0	0	0	0	0	0	89.7483	0
lpHorErec1.1-1HG39986	0	5.92937	0	0	0	0	0	0	0	0	0	0	0	0	0	0	0	0	0	0	0	0
lpHorErec1.1-1HG39987	0	0	0	0	0	0	0	0	0	0	0	0	0	0	0	0	0	10.3003	0	5.10843	0	0
lpHorErec1.1-1HG39988	0	0	0	0	0	0	0	0	0	0	0	0	0	0	0	0	0	15.4504	0	20.4337	0	0
lpHorErec1.1-1HG39989	0	5.92937	0	0	0	0	0	0	0	0	0	0	0	0	0	0	0	0	0	0	0	0
lpHorErec1.1-1HG39993	0	0	0	0	0	0	0	0	0	0	0	0	0	0	0	0	0	0	0	0	5.98322	0
lpHorErec1.1-1HG39995	0	5.92937	0	0	0	0	0	0	0	0	0	0	0	0	0	0	0	0	0	0	0	0
lpHorErec1.1-1HG39997	0	0	0	0	0	0	0	0	0	0	0	0	0	0	0	0	0	5.15013	0	0	0	0
lpHorErec1.1-1HG40001	0	0	0	0	0	0	0	0	0	0	5.78098	0	0	0	0	0	0	5.15013	0	0	0	0
lpHorErec1.1-1HG40007	0	0	0	0	47.4284	0	6.52401	0	0	0	0	0	0	0	0	0	0	5.15013	0	0	101.715	0
lpHorErec1.1-1HG40008	0	0	0	0	14.2285	0	0	0	0	0	0	0	0	0	0	0	0	0	0	0	65.8155	0
lpHorErec1.1-1HG40009	0	0	0	0	4.74284	0	0	0	0	0	0	0	0	0	0	0	0	0	0	0	5.98322	0
lpHorErec1.1-1HG40016	14.6056	23.7175	11.4611	36.8036	9.48569	11.2611	78.2881	84.0695	9.17869	0	0	0	0	0	8.45652	0	11.666	0	119.799	0	5.98322	12.3445
lpHorErec1.1-1HG40017	233.689	17.7881	17.1916	52.5765	4.74284	61.9359	19.572	6.46688	45.8935	255.035	109.839	57.8168	133.514	0	76.1086	137.619	11.666	5.15013	77.0139	5.10843	5.98322	49.3781
lpHorErec1.1-1HG40018	0	0	0	0	0	0	0	0	0	6.22038	0	0	0	0	0	0	0	0	0	0	0	0
lpHorErec1.1-1HG40030	0	0	0	0	0	0	0	0	0	0	0	0	0	132.475	0	0	0	0	0	0	0	0
lpHorErec1.1-1HG40032	0	0	5.73053	0	0	0	0	0	0	0	0	0	0	0	0	0	0	0	8.5571	0	0	0
lpHorErec1.1-1HG40033	0	5.92937	0	0	0	5.63054	6.52401	6.46688	0	6.22038	0	0	0	0	0	0	0	0	0	5.10843	0	0
lpHorErec1.1-1HG40036	0	0	0	0	0	0	0	0	0	0	0	0	0	0	0	0	0	0	0	5.10843	0	0
lpHorErec1.1-1HG40038	0	0	0	0	0	0	0	0	0	0	0	0	0	384.177	0	0	0	0	0	0	0	0
lpHorErec1.1-1HG40047	0	0	0	0	0	0	0	0	0	0	0	0	0	0	0	6.55329	0	0	0	0	0	0
lpHorErec1.1-1HG40051	0	0	0	0	0	0	0	0	0	0	0	0	6.6757	0	0	26.2132	0	0	0	0	0	0
lpHorErec1.1-1HG40053	0	0	0	0	0	0	0	0	0	0	0	0	0	0	8.45652	19.6599	0	0	0	0	0	0
lpHorErec1.1-1HG40057	0	0	0	0	0	0	0	0	0	0	0	0	0	14174.8	0	0	0	0	0	0	0	0
lpHorErec1.1-1HG40058	0	0	0	0	0	0	0	0	0	0	0	0	0	0	0	0	0	0	0	0	11.9664	0
lpHorErec1.1-1HG40059	0	0	0	0	0	0	0	0	0	0	0	0	0	39.7425	0	0	0	0	0	0	0	0
lpHorErec1.1-1HG40060	1139.23	391.338	446.981	515.25	123.314	270.266	450.157	497.95	550.721	640.699	468.26	364.246	520.705	52.99	380.543	484.944	303.317	139.053	34.2284	137.928	179.497	450.576
lpHorErec1.1-1HG40061	0	0	0	0	0	0	0	0	0	0	0	0	0	13.2475	0	0	0	0	0	0	0	0
lpHorErec1.1-1HG40062	0	0	0	0	0	0	0	0	0	0	0	0	0	8955.3	0	0	0	0	0	0	0	0
lpHorErec1.1-1HG40063	0	0	0	0	0	0	0	0	0	0	0	0	0	0	0	0	0	0	34.2284	0	0	0
lpHorErec1.1-1HG40064	0	0	0	0	0	0	0	0	0	24.8815	52.0288	11.5634	0	0	25.3695	6.55329	0	0	0	0	0	0
lpHorErec1.1-1HG40065	170.398	0	5.73053	73.6071	123.314	11.2611	0	6.46688	9.17869	12.4408	80.9337	34.6901	13.3514	26.495	76.1086	32.7665	23.3321	15.4504	265.27	20.4337	65.8155	30.8613
lpHorErec1.1-1HG40066	38.9482	0	0	5.25765	4.74284	11.2611	0	0	0	24.8815	57.8098	40.4718	6.6757	0	67.6521	45.8731	0	20.6005	68.4568	0	5.98322	6.17227
lpHorErec1.1-1HG40067	0	0	0	0	71.1426	0	0	0	0	0	0	0	0	0	0	0	0	0	0	0	251.295	0
lpHorErec1.1-1HG40069	0	0	0	0	4.74284	0	0	0	0	0	0	0	0	0	0	0	0	0	0	0	0	0
lpHorErec1.1-1HG40071	0	0	0	0	0	5.63054	0	0	0	0	17.3429	40.4718	40.0542	0	8.45652	6.55329	0	10.3003	0	45.9758	0	0
lpHorErec1.1-1HG40073	0	0	0	0	0	0	0	0	9.17869	0	0	0	0	0	0	0	0	0	0	0	0	0
lpHorErec1.1-1HG40074	4.86853	0	0	0	0	0	0	0	0	0	0	5.78168	0	0	0	0	0	0	0	0	0	6.17227
lpHorErec1.1-1HG40075	0	0	0	0	0	0	0	6.46688	0	0	0	0	0	0	0	0	0	0	0	0	0	0
lpHorErec1.1-1HG40076	29.2112	0	0	5.25765	0	5.63054	0	0	9.17869	0	23.1239	23.1267	0	0	0	13.1066	0	0	0	0	0	6.17227
lpHorErec1.1-1HG40077	0	0	0	0	0	0	0	0	0	0	0	0	0	52.99	0	0	0	0	0	0	0	0
lpHorErec1.1-1HG40079	0	0	0	0	4.74284	0	0	0	0	0	0	0	0	0	0	0	0	0	0	0	0	0
lpHorErec1.1-1HG40080	0	0	5.73053	0	0	0	0	0	0	0	0	0	0	0	0	0	0	0	0	0	0	0
lpHorErec1.1-1HG40086	0	0	0	0	0	0	0	6.46688	0	0	0	0	0	0	0	0	0	0	0	0	0	0
lpHorErec1.1-1HG40087	0	0	0	0	0	5.63054	0	0	9.17869	0	0	0	0	0	0	6.55329	0	0	8.5571	0	0	0
lpHorErec1.1-1HG40090	9.73705	0	5.73053	0	0	0	0	0	0	18.6611	5.78098	23.1267	20.0271	0	16.913	6.55329	0	15.4504	0	30.6506	0	0
lpHorErec1.1-1HG40092	0	5.92937	0	0	0	0	0	0	0	0	5.78098	0	0	0	0	0	0	0	0	0	0	0
lpHorErec1.1-1HG40093	0	0	0	0	0	0	0	0	9.17869	0	0	0	0	0	0	0	0	0	0	0	0	0
lpHorErec1.1-1HG40094	0	0	0	0	0	11.2611	0	0	0	0	0	5.78168	0	0	0	0	0	0	0	0	0	0
lpHorErec1.1-1HG40095	0	0	0	0	0	0	0	0	9.17869	0	0	0	0	0	0	0	0	5.15013	0	10.2169	0	0
lpHorErec1.1-1HG40098	0	0	5.73053	0	0	0	0	0	0	0	0	0	0	0	0	0	0	0	0	0	0	0
lpHorErec1.1-1HG40099	9.73705	29.6468	5.73053	10.5153	0	0	0	6.46688	9.17869	12.4408	23.1239	28.9084	13.3514	0	33.8261	26.2132	0	5.15013	0	5.10843	0	18.5168
lpHorErec1.1-1HG40100	0	0	0	0	0	0	0	0	0	0	0	0	0	13.2475	0	0	0	0	0	0	0	0
lpHorErec1.1-1HG40101	0	0	0	0	0	0	6.52401	0	0	0	0	5.78168	0	0	0	0	0	5.15013	0	0	0	0
lpHorErec1.1-1HG40102	0	0	0	0	4.74284	0	0	0	0	0	0	0	0	0	0	0	0	5.15013	0	15.3253	0	0
lpHorErec1.1-1HG40107	0	0	0	10.5153	9.48569	5.63054	6.52401	6.46688	9.17869	0	0	5.78168	0	0	0	0	0	0	0	0	5.98322	0
lpHorErec1.1-1HG40108	0	0	0	0	0	0	0	0	9.17869	0	0	0	0	0	0	0	0	5.15013	0	5.10843	0	0
lpHorErec1.1-1HG40110	0	0	0	0	4.74284	0	0	0	0	0	0	0	0	0	0	0	0	0	0	0	0	0
lpHorErec1.1-1HG40111	0	5.92937	0	0	0	5.63054	0	0	0	0	17.3429	11.5634	6.6757	0	0	6.55329	0	5.15013	0	5.10843	0	0
lpHorErec1.1-1HG40112	0	0	0	0	0	0	0	0	0	0	0	0	0	13.2475	0	0	0	0	0	0	0	0
lpHorErec1.1-1HG40114	0	0	0	0	0	0	0	0	0	0	0	0	0	0	0	0	0	10.3003	0	0	0	0
lpHorErec1.1-1HG40117	0	0	0	0	0	0	0	0	0	0	0	0	0	251.702	0	0	0	0	0	0	0	0
lpHorErec1.1-1HG40119	0	11.8587	5.73053	0	4.74284	5.63054	6.52401	0	9.17869	6.22038	5.78098	0	0	0	8.45652	6.55329	0	0	0	0	0	12.3445
lpHorErec1.1-1HG40121	0	0	0	0	0	0	0	0	0	0	0	0	0	0	0	0	0	0	0	25.5421	0	0
lpHorErec1.1-1HG40122	0	5.92937	0	0	0	0	0	0	0	0	0	0	6.6757	0	0	0	0	0	0	0	0	6.17227
lpHorErec1.1-1HG40124	4.86853	0	5.73053	0	0	0	0	0	0	6.22038	11.562	5.78168	13.3514	0	0	0	0	0	0	20.4337	0	0
lpHorErec1.1-1HG40125	0	0	0	0	0	0	0	0	0	0	0	5.78168	0	0	0	0	0	0	0	0	0	0
lpHorErec1.1-1HG40127	4.86853	0	5.73053	0	0	5.63054	0	0	18.3574	0	0	0	0	0	0	0	0	0	0	0	0	12.3445
lpHorErec1.1-1HG40129	0	5.92937	5.73053	0	0	5.63054	0	0	0	0	0	0	0	0	0	0	0	0	0	0	0	6.17227
lpHorErec1.1-1HG40130	0	0	0	0	0	0	0	0	0	0	0	0	0	13.2475	0	0	0	0	0	0	0	0
lpHorErec1.1-1HG40131	0	0	0	0	0	5.63054	0	6.46688	0	0	0	0	0	0	0	0	0	5.15013	8.5571	0	0	0
lpHorErec1.1-1HG40134	0	0	0	0	0	0	0	0	0	0	0	0	0	0	0	0	0	10.3003	0	0	0	0
lpHorErec1.1-1HG40135	0	0	0	0	0	0	0	0	0	0	0	0	0	0	0	0	23.3321	36.0509	0	56.1927	0	0
lpHorErec1.1-1HG40136	0	0	0	0	0	0	0	0	0	0	0	0	0	0	0	0	23.3321	30.9008	0	40.8674	0	0
lpHorErec1.1-1HG40137	0	0	0	0	0	0	0	0	0	0	0	0	0	0	0	0	46.6641	56.6514	0	81.7348	0	0
lpHorErec1.1-1HG40138	0	0	0	0	0	0	0	0	0	0	0	0	0	0	0	0	69.9962	15.4504	0	35.759	0	0
lpHorErec1.1-1HG40139	0	0	0	0	0	0	0	0	0	0	0	0	0	198712	0	0	0	0	0	0	0	0
lpHorErec1.1-1HG40140	0	0	0	0	422.113	0	0	0	0	0	0	0	0	0	0	0	0	0	0	0	646.188	0
lpHorErec1.1-1HG40141	0	0	0	0	0	0	0	0	0	0	0	0	0	13.2475	0	0	0	0	0	0	0	0
lpHorErec1.1-1HG40142	0	0	0	0	0	0	0	0	0	0	0	0	0	33993.1	0	0	0	0	0	0	0	0
lpHorErec1.1-1HG40144	0	0	0	0	0	0	0	0	0	0	0	0	0	0	0	0	0	0	0	0	5.98322	0
lpHorErec1.1-1HG40145	0	0	0	0	0	0	0	0	0	0	0	0	0	0	0	0	0	0	0	0	5.98322	0
lpHorErec1.1-1HG40146	0	0	0	0	0	0	0	0	0	0	0	5.78168	0	0	0	0	0	0	0	0	0	0
lpHorErec1.1-1HG40148	0	0	0	0	4.74284	0	0	0	0	0	0	0	0	0	0	0	0	0	0	0	17.9497	0
lpHorErec1.1-1HG40149	0	0	0	0	0	0	6.52401	0	0	0	0	0	0	0	0	0	0	0	0	0	0	0
lpHorErec1.1-1HG40151	0	0	17.1916	5.25765	4.74284	5.63054	6.52401	6.46688	0	0	0	0	0	13.2475	8.45652	6.55329	11.666	0	0	0	0	18.5168
lpHorErec1.1-1HG40152	0	0	0	0	0	0	0	0	0	0	0	0	0	0	0	0	0	30.9008	0	15.3253	0	0
lpHorErec1.1-1HG40153	0	0	0	0	0	0	0	0	0	0	0	0	0	0	0	0	0	0	8.5571	0	0	0
lpHorErec1.1-1HG40155	24.3426	35.5762	143.263	31.5459	14.2285	33.7832	19.572	64.6688	45.8935	31.1019	40.4669	92.5069	66.757	13.2475	109.935	58.9797	128.326	149.354	0	199.229	59.8322	37.0336
lpHorErec1.1-1HG40157	0	0	0	0	0	0	0	0	0	0	0	0	0	0	0	0	0	5.15013	0	0	0	0
lpHorErec1.1-1HG40158	0	0	0	0	0	0	0	0	9.17869	0	0	0	0	0	0	0	0	0	0	0	0	0
lpHorErec1.1-1HG40164	0	5.92937	5.73053	0	0	0	0	6.46688	0	0	0	0	0	0	0	6.55329	0	0	0	0	0	0
lpHorErec1.1-1HG40165	0	5.92937	0	0	0	0	0	0	0	0	0	0	0	0	0	0	0	0	0	0	0	0
lpHorErec1.1-1HG40167	0	0	5.73053	0	0	0	0	0	0	0	17.3429	0	0	0	0	0	0	0	0	0	0	0
lpHorErec1.1-1HG40169	0	0	0	5.25765	0	0	0	0	0	0	0	0	0	0	0	0	0	0	0	5.10843	0	0
lpHorErec1.1-1HG40170	0	0	0	0	14.2285	0	0	0	0	0	0	0	0	0	0	0	0	0	0	0	5.98322	0
lpHorErec1.1-1HG40181	4.86853	17.7881	11.4611	10.5153	94.8569	11.2611	6.52401	0	0	31.1019	63.5908	34.6901	13.3514	13.2475	33.8261	19.6599	0	30.9008	17.1142	0	59.8322	0
lpHorErec1.1-1HG40182	0	0	0	5.25765	0	0	0	0	0	24.8815	0	0	6.6757	0	0	0	0	20.6005	0	25.5421	5.98322	0
lpHorErec1.1-1HG40184	9.73705	0	5.73053	0	0	0	0	0	0	0	0	0	0	0	0	0	46.6641	46.3511	0	15.3253	0	0
lpHorErec1.1-1HG40185	0	0	0	0	0	0	0	0	0	0	0	0	0	0	0	0	93.3282	144.204	0	117.494	0	0
lpHorErec1.1-1HG40186	0	0	0	0	0	0	6.52401	0	0	0	0	0	0	0	0	0	0	0	0	10.2169	0	0
lpHorErec1.1-1HG40187	4.86853	0	0	0	0	0	0	0	0	0	0	0	0	0	0	0	0	46.3511	0	56.1927	0	0
lpHorErec1.1-1HG40188	0	5.92937	0	0	0	0	0	0	0	0	0	0	0	0	0	0	0	0	0	0	0	0
lpHorErec1.1-1HG40190	0	0	0	0	0	0	0	0	0	0	0	0	0	0	8.45652	0	0	0	0	0	0	0
lpHorErec1.1-1HG40191	0	0	5.73053	0	4.74284	0	0	12.9338	0	0	5.78098	11.5634	6.6757	13.2475	8.45652	0	0	5.15013	8.5571	0	0	6.17227
lpHorErec1.1-1HG40193	0	0	0	5.25765	0	0	0	0	0	0	0	0	0	0	0	0	0	0	0	0	0	0
lpHorErec1.1-1HG40194	0	0	0	0	4.74284	0	0	0	0	0	0	0	0	0	0	0	0	0	0	0	17.9497	0
lpHorErec1.1-1HG40195	0	0	0	0	71.1426	22.5221	0	0	0	0	0	0	0	0	0	0	0	0	0	0	47.8658	67.8949
lpHorErec1.1-1HG40196	0	0	0	0	0	0	0	0	0	0	0	5.78168	0	0	0	0	0	0	0	0	0	0
lpHorErec1.1-1HG40204	0	0	0	0	0	0	6.52401	0	0	0	0	0	0	0	0	0	0	5.15013	0	10.2169	0	0
lpHorErec1.1-1HG40205	150.924	1043.57	515.747	541.538	0	84.458	1239.56	995.9	844.44	18.6611	0	17.3451	0	13.2475	0	0	326.649	5.15013	2361.76	0	0	55.5504
lpHorErec1.1-1HG40206	0	11.8587	17.1916	5.25765	0	0	0	19.4006	0	0	0	0	0	3616.56	0	0	11.666	0	0	5.10843	0	0
lpHorErec1.1-1HG40208	4.86853	0	0	0	0	5.63054	0	0	0	0	0	0	0	0	0	0	0	0	0	0	0	0
lpHorErec1.1-1HG40209	0	0	5.73053	0	9.48569	11.2611	6.52401	6.46688	0	217.713	300.611	294.866	527.38	0	245.239	275.238	174.99	1642.89	0	1910.55	5.98322	12.3445
lpHorErec1.1-1HG40210	0	0	0	0	0	0	0	0	0	0	0	0	0	0	0	0	0	25.7506	51.3426	5.10843	0	0
lpHorErec1.1-1HG40211	0	0	0	0	0	0	0	0	0	0	0	0	0	768.354	0	0	0	0	8.5571	0	0	0
lpHorErec1.1-1HG40212	0	0	0	0	0	0	0	0	0	0	0	0	0	0	0	0	0	5.15013	0	0	0	0
lpHorErec1.1-1HG40219	141.187	1589.07	2097.37	1629.87	14.2285	1097.95	1781.05	2612.62	1936.7	124.408	0	132.979	0	13.2475	0	0	198.322	0	1976.69	5.10843	5.98322	678.949
lpHorErec1.1-1HG40222	9.73705	0	0	0	0	0	0	0	0	0	0	0	0	0	0	0	0	0	0	0	0	0
lpHorErec1.1-1HG40225	0	0	0	0	4.74284	0	0	0	0	0	0	0	0	0	0	0	0	0	0	0	0	0
lpHorErec1.1-1HG40226	0	0	0	0	0	0	0	0	9.17869	0	0	0	0	0	0	0	0	0	0	0	0	0
lpHorErec1.1-1HG40230	0	0	0	0	0	0	0	0	0	0	5.78098	0	0	0	0	0	0	0	0	0	0	0
lpHorErec1.1-1HG40232	0	0	0	0	0	0	0	0	0	0	0	0	0	0	0	0	0	0	8.5571	0	0	0
lpHorErec1.1-1HG40233	0	0	0	0	0	0	0	0	0	0	0	0	0	0	0	0	0	0	8.5571	0	0	0
lpHorErec1.1-1HG40234	0	0	0	0	0	0	0	0	0	0	0	0	0	0	8.45652	0	0	0	0	0	0	0
lpHorErec1.1-1HG40237	0	5.92937	0	0	23.7142	5.63054	0	0	0	0	5.78098	5.78168	0	0	0	0	0	0	8.5571	0	11.9664	0
lpHorErec1.1-1HG40242	0	11.8587	0	0	9.48569	0	0	6.46688	0	0	0	0	0	0	0	0	0	0	0	0	0	0
lpHorErec1.1-1HG40246	14.6056	5.92937	11.4611	10.5153	0	0	0	0	0	0	5.78098	28.9084	0	0	8.45652	0	0	20.6005	17.1142	15.3253	0	0
lpHorErec1.1-1HG40253	0	0	0	0	0	0	0	0	0	12.4408	63.5908	109.852	6.6757	13.2475	16.913	0	0	20.6005	8.5571	15.3253	0	0
lpHorErec1.1-1HG40256	29.2112	23.7175	22.9221	10.5153	0	5.63054	13.048	12.9338	45.8935	24.8815	75.1528	98.2886	86.7841	0	8.45652	19.6599	34.9981	46.3511	0	91.9517	0	0
lpHorErec1.1-1HG40257	0	0	0	0	0	0	6.52401	0	0	0	0	5.78168	6.6757	0	0	0	0	0	0	0	0	0
lpHorErec1.1-1HG40258	14.6056	0	0	0	0	0	13.048	12.9338	9.17869	12.4408	0	5.78168	0	0	0	0	0	5.15013	0	0	0	0
lpHorErec1.1-1HG40259	0	0	0	10.5153	4.74284	0	0	0	9.17869	6.22038	11.562	0	20.0271	0	8.45652	13.1066	0	10.3003	0	10.2169	5.98322	0
lpHorErec1.1-1HG40263	0	0	0	0	0	0	0	0	0	0	0	0	0	0	0	0	0	0	0	0	5.98322	0
lpHorErec1.1-1HG40265	0	0	5.73053	10.5153	0	0	0	19.4006	0	12.4408	150.306	127.197	13.3514	0	50.7391	6.55329	0	20.6005	8.5571	10.2169	0	0
lpHorErec1.1-1HG40270	0	0	0	0	0	0	0	0	0	0	0	0	0	0	0	0	0	0	0	5.10843	0	0
lpHorErec1.1-1HG40271	4.86853	0	0	0	0	0	0	0	0	0	0	0	0	0	0	6.55329	0	0	8.5571	0	0	0
lpHorErec1.1-1HG40272	0	0	0	0	0	0	0	0	0	0	0	0	0	0	0	0	0	0	8.5571	0	0	0
lpHorErec1.1-1HG40273	189.872	29.6468	11.4611	136.699	47.4284	56.3054	39.1441	58.2019	137.68	43.5426	75.1528	69.3802	60.0813	105.98	152.217	111.406	58.3301	41.201	8.5571	86.8432	95.7316	141.962
lpHorErec1.1-1HG40274	77.8964	88.9405	108.88	220.821	0	101.35	39.1441	142.271	174.395	24.8815	5.78098	17.3451	0	26.495	8.45652	0	104.994	25.7506	17.1142	25.5421	0	129.618
lpHorErec1.1-1HG40275	0	0	5.73053	0	0	0	0	0	0	0	0	0	0	0	0	0	0	5.15013	0	0	0	0
lpHorErec1.1-1HG40277	0	0	0	0	0	0	0	0	0	0	0	0	0	0	0	0	0	0	0	5.10843	0	0
lpHorErec1.1-1HG40278	0	0	0	0	0	0	0	0	0	0	0	0	0	0	0	0	151.658	87.5521	0	97.0601	0	0
lpHorErec1.1-1HG40279	0	0	0	5.25765	0	0	0	19.4006	0	12.4408	144.525	115.634	13.3514	0	42.2826	6.55329	0	25.7506	8.5571	20.4337	0	0
lpHorErec1.1-1HG40280	0	0	0	0	0	0	0	0	0	0	0	0	0	0	0	0	0	0	0	0	0	6.17227
lpHorErec1.1-1HG40281	0	0	0	5.25765	0	0	0	0	0	0	0	0	0	0	0	0	0	0	0	0	0	0
lpHorErec1.1-1HG40283	97.3705	11.8587	57.3053	120.926	0	11.2611	6.52401	32.3344	0	68.4241	1312.28	659.112	40.0542	0	405.913	39.3198	0	36.0509	77.0139	20.4337	0	24.6891
lpHorErec1.1-1HG40284	0	0	0	0	37.9427	0	0	0	0	0	0	0	0	0	0	0	0	0	0	0	59.8322	0
lpHorErec1.1-1HG40285	0	0	0	0	4.74284	0	0	0	0	6.22038	0	0	0	0	0	0	11.666	0	0	10.2169	0	0
lpHorErec1.1-1HG40286	0	0	0	0	33.1999	0	0	0	0	0	0	0	0	0	0	0	0	0	0	0	0	0
lpHorErec1.1-1HG40287	19.4741	41.5056	40.1137	36.8036	4.74284	22.5221	0	12.9338	9.17869	99.526	92.4957	132.979	20.0271	0	67.6521	39.3198	0	20.6005	8.5571	51.0843	0	80.2395
lpHorErec1.1-1HG40290	0	0	0	0	9.48569	0	0	6.46688	0	0	0	0	0	0	0	0	0	0	0	0	5.98322	6.17227
lpHorErec1.1-1HG40293	0	5.92937	5.73053	10.5153	0	5.63054	13.048	0	9.17869	12.4408	0	23.1267	26.7028	0	8.45652	39.3198	0	0	0	0	0	18.5168
lpHorErec1.1-1HG40298	0	5.92937	0	0	0	0	0	0	0	0	0	0	0	0	0	0	0	0	0	0	0	0
lpHorErec1.1-1HG40301	0	0	0	0	0	0	0	6.46688	0	0	0	0	0	0	0	0	0	0	0	0	0	0
lpHorErec1.1-1HG40306	0	0	0	10.5153	4.74284	5.63054	6.52401	0	0	0	0	0	0	0	0	0	0	0	0	0	0	0
lpHorErec1.1-1HG40307	29.2112	47.435	28.6526	31.5459	42.6856	61.9359	13.048	71.1357	9.17869	55.9834	121.401	109.852	13.3514	13.2475	76.1086	52.4264	58.3301	87.5521	17.1142	97.0601	35.8993	49.3781
lpHorErec1.1-1HG40325	0	0	0	0	14.2285	0	0	0	0	0	0	0	0	0	0	0	0	0	0	0	11.9664	0
lpHorErec1.1-1HG40327	0	0	0	0	0	0	0	0	0	0	0	0	0	0	0	0	0	0	0	0	0	6.17227
lpHorErec1.1-1HG40329	0	0	0	0	0	0	0	0	0	0	0	0	0	0	0	0	0	5.15013	0	0	0	0
lpHorErec1.1-1HG40348	0	0	0	0	4.74284	0	0	0	0	0	0	0	0	0	0	0	0	0	0	10.2169	0	0
lpHorErec1.1-1HG40350	0	0	0	0	18.9714	0	6.52401	0	0	0	0	0	0	0	0	0	0	0	0	5.10843	5.98322	0
lpHorErec1.1-1HG40351	0	0	0	0	4.74284	0	6.52401	0	0	0	0	0	6.6757	0	0	0	0	0	0	15.3253	17.9497	0
lpHorErec1.1-1HG40358	4.86853	0	0	0	0	0	0	0	0	0	0	0	0	0	0	0	0	0	0	0	0	0
lpHorErec1.1-1HG40365	4.86853	0	0	5.25765	0	0	6.52401	0	0	0	0	0	0	0	0	0	0	0	0	0	0	0
lpHorErec1.1-1HG40366	4.86853	0	0	0	0	0	0	0	0	12.4408	0	0	33.3785	0	0	26.2132	0	0	0	0	0	0
lpHorErec1.1-1HG40369	0	5.92937	0	0	0	0	0	0	0	6.22038	0	0	13.3514	0	0	0	0	0	0	0	0	0
lpHorErec1.1-1HG40373	0	0	0	21.0306	9.48569	0	0	0	0	0	0	0	0	0	0	0	0	0	0	0	23.9329	0
lpHorErec1.1-1HG40375	0	0	80.2274	5.25765	4.74284	5.63054	13.048	0	9.17869	6.22038	0	63.5985	13.3514	0	33.8261	32.7665	0	10.3003	0	10.2169	23.9329	18.5168
lpHorErec1.1-1HG40376	189.872	195.669	475.634	415.354	132.8	225.221	137.004	323.344	211.11	342.121	572.317	503.006	487.326	52.99	541.217	222.812	793.29	412.01	0	439.325	388.909	141.962
lpHorErec1.1-1HG40377	0	5.92937	0	0	0	0	0	0	0	0	0	0	0	0	0	0	0	0	0	0	0	0
lpHorErec1.1-1HG40378	0	0	0	0	0	0	0	0	0	0	0	0	0	0	0	0	0	10.3003	0	0	0	0
lpHorErec1.1-1HG40379	24.3426	77.0818	91.6884	73.6071	14.2285	84.458	45.6681	90.5364	64.2508	136.848	52.0288	161.887	73.4327	52.99	143.761	58.9797	139.992	56.6514	0	51.0843	35.8993	111.101
lpHorErec1.1-1HG40383	4.86853	219.387	229.221	73.6071	0	0	169.624	200.473	238.646	0	0	5.78168	0	0	0	0	0	0	470.641	0	0	0
lpHorErec1.1-1HG40385	9.73705	0	68.7663	10.5153	0	0	0	32.3344	9.17869	18.6611	699.499	92.5069	193.595	0	778	150.726	11.666	0	0	0	5.98322	0
lpHorErec1.1-1HG40386	0	0	0	0	0	0	0	0	0	0	0	0	0	0	0	0	0	0	8.5571	0	0	0
lpHorErec1.1-1HG40388	4.86853	0	11.4611	10.5153	47.4284	0	0	0	0	0	0	0	0	0	0	6.55329	0	0	0	0	11.9664	0
lpHorErec1.1-1HG40389	0	0	0	5.25765	0	0	6.52401	0	0	0	0	0	0	0	0	0	0	0	0	0	0	0
lpHorErec1.1-1HG40390	9.73705	11.8587	34.3832	10.5153	0	0	0	19.4006	0	12.4408	450.917	40.4718	100.136	0	541.217	85.1928	11.666	0	0	0	5.98322	0
lpHorErec1.1-1HG40391	0	0	0	0	0	0	0	0	0	0	0	0	0	0	0	0	0	0	8.5571	0	0	0
lpHorErec1.1-1HG40393	14.6056	11.8587	22.9221	10.5153	0	0	26.096	12.9338	9.17869	0	0	11.5634	0	0	8.45652	0	0	0	34.2284	0	0	0
lpHorErec1.1-1HG40394	0	0	0	0	0	0	0	0	0	6.22038	0	17.3451	13.3514	0	8.45652	0	0	0	8.5571	0	0	0
lpHorErec1.1-1HG40395	4.86853	41.5056	22.9221	0	0	0	45.6681	58.2019	36.7148	0	0	0	0	0	0	0	0	0	85.571	0	0	0
lpHorErec1.1-1HG40396	14.6056	0	0	0	0	0	0	0	0	12.4408	0	0	60.0813	0	0	19.6599	0	0	0	0	0	0
lpHorErec1.1-1HG40397	0	0	0	0	0	0	0	0	0	12.4408	0	0	0	0	0	13.1066	0	0	0	0	0	0
lpHorErec1.1-1HG40399	0	0	0	0	0	0	0	0	0	0	0	0	0	0	0	0	0	0	0	0	5.98322	0
lpHorErec1.1-1HG40401	0	0	0	0	0	0	0	6.46688	0	0	0	5.78168	0	0	0	0	0	0	0	0	0	0
lpHorErec1.1-1HG40402	0	0	0	0	0	0	0	0	0	12.4408	0	5.78168	0	0	16.913	0	0	20.6005	0	30.6506	0	0
lpHorErec1.1-1HG40403	0	0	0	0	0	0	0	0	0	0	5.78098	0	0	0	0	0	0	0	0	0	0	0
lpHorErec1.1-1HG40404	0	0	0	0	85.3712	0	0	0	0	0	0	0	0	0	0	0	0	0	0	0	47.8658	0
lpHorErec1.1-1HG40406	0	0	0	0	4.74284	0	0	0	0	0	0	0	0	0	0	0	0	0	0	0	5.98322	0
lpHorErec1.1-1HG40410	4.86853	0	17.1916	0	0	0	0	0	0	18.6611	0	0	0	0	8.45652	0	0	77.2519	8.5571	51.0843	0	0
lpHorErec1.1-1HG40411	34.0797	0	0	10.5153	0	16.8916	0	12.9338	9.17869	55.9834	28.9049	34.6901	40.0542	0	76.1086	52.4264	0	0	25.6713	0	5.98322	12.3445
lpHorErec1.1-1HG40413	228.821	0	0	26.2883	0	0	0	19.4006	0	43.5426	0	69.3802	0	0	0	0	408.311	30.9008	402.184	35.759	0	6.17227
lpHorErec1.1-1HG40415	0	0	0	0	0	0	6.52401	6.46688	0	0	0	0	0	0	0	0	0	0	0	0	0	0
lpHorErec1.1-1HG40416	4.86853	0	0	0	0	11.2611	6.52401	6.46688	0	0	0	5.78168	0	0	0	0	11.666	0	17.1142	5.10843	0	12.3445
lpHorErec1.1-1HG40418	0	0	0	0	516.97	0	0	0	0	0	0	0	0	0	0	0	0	0	0	0	532.507	6.17227
lpHorErec1.1-1HG40419	0	0	0	0	0	0	0	0	0	0	0	0	0	0	0	0	0	0	0	5.10843	0	0
lpHorErec1.1-1HG40420	0	0	0	0	0	0	0	0	0	0	0	0	0	0	8.45652	0	0	72.1018	0	91.9517	0	0
lpHorErec1.1-1HG40425	0	0	0	0	4.74284	0	0	0	0	0	0	0	0	0	0	0	0	0	0	0	0	0
lpHorErec1.1-1HG40426	0	0	0	0	4.74284	0	0	0	0	0	0	0	0	0	0	0	0	0	0	0	0	0
lpHorErec1.1-1HG40429	0	0	0	0	0	0	0	0	0	0	0	0	6.6757	0	0	0	0	0	0	0	0	0
lpHorErec1.1-1HG40433	0	0	0	0	0	0	0	0	0	0	0	0	0	13.2475	0	0	0	0	0	0	0	0
lpHorErec1.1-1HG40436	0	5.92937	0	0	0	0	0	0	0	0	0	0	0	0	0	0	0	0	0	0	0	0
lpHorErec1.1-1HG40438	0	11.8587	5.73053	21.0306	0	5.63054	13.048	19.4006	0	0	0	0	0	0	0	0	0	0	8.5571	0	5.98322	0
lpHorErec1.1-1HG40439	0	0	0	0	0	0	0	0	0	0	0	0	0	0	0	0	11.666	51.5013	0	56.1927	0	0
lpHorErec1.1-1HG40441	0	0	0	0	0	0	0	0	0	0	0	0	0	0	0	0	0	5.15013	0	0	0	0
lpHorErec1.1-1HG40442	0	0	0	0	0	0	0	0	0	0	0	0	0	0	0	0	0	159.654	0	81.7348	0	0
lpHorErec1.1-1HG40447	73.0279	11.8587	5.73053	5.25765	0	0	6.52401	0	9.17869	6.22038	0	11.5634	0	0	0	0	104.994	66.9516	1762.76	56.1927	0	0
lpHorErec1.1-1HG40448	34.0797	11.8587	5.73053	0	0	5.63054	6.52401	6.46688	27.5361	24.8815	0	28.9084	0	0	0	0	93.3282	46.3511	1386.25	45.9758	0	0
lpHorErec1.1-1HG40449	34.0797	0	0	10.5153	0	0	6.52401	6.46688	9.17869	0	0	5.78168	0	0	0	0	93.3282	41.201	847.153	56.1927	0	0
lpHorErec1.1-1HG40456	0	5.92937	0	0	37.9427	0	0	0	0	6.22038	0	0	0	13.2475	0	0	0	0	0	0	5.98322	0
lpHorErec1.1-1HG40461	0	0	0	0	0	0	0	0	0	0	0	0	0	3550.33	0	0	0	0	0	0	0	0
lpHorErec1.1-1HG40464	0	0	0	0	0	0	0	0	0	0	0	0	0	0	0	0	0	0	0	5.10843	0	0
lpHorErec1.1-1HG40471	0	0	0	0	256.114	0	0	0	0	0	0	0	0	0	0	0	0	0	0	0	89.7483	0
lpHorErec1.1-1HG40472	0	0	0	0	0	0	0	0	0	0	0	0	0	0	0	0	0	0	0	5.10843	0	0
lpHorErec1.1-1HG40473	0	0	0	0	0	0	0	0	0	0	0	0	0	0	0	0	0	5.15013	0	5.10843	0	0
lpHorErec1.1-1HG40474	0	0	0	0	0	0	0	0	0	0	0	0	0	0	0	0	0	5.15013	0	20.4337	0	0
lpHorErec1.1-1HG40479	0	0	0	0	0	0	0	0	0	6.22038	0	0	0	0	0	0	0	0	0	10.2169	0	0
lpHorErec1.1-1HG40480	0	0	11.4611	0	0	0	0	6.46688	0	0	0	0	0	0	0	0	0	0	0	0	0	0
lpHorErec1.1-1HG40486	0	0	5.73053	0	0	0	0	0	0	0	5.78098	5.78168	0	0	0	0	0	0	0	0	0	0
lpHorErec1.1-1HG40487	0	0	0	0	14.2285	0	0	0	0	0	0	0	0	0	0	0	0	0	0	0	11.9664	0
lpHorErec1.1-1HG40488	0	0	0	0	0	0	6.52401	0	0	0	0	0	0	0	0	0	0	0	0	0	0	0
lpHorErec1.1-1HG40489	4.86853	0	0	0	0	0	0	0	0	0	0	0	0	0	0	0	0	0	0	0	0	0
lpHorErec1.1-1HG40496	0	0	5.73053	0	0	0	0	0	0	0	0	0	0	0	0	0	0	0	0	0	0	0
lpHorErec1.1-1HG40501	0	0	0	0	0	0	0	0	0	6.22038	0	0	0	0	0	0	0	0	0	5.10843	0	0
lpHorErec1.1-1HG40502	0	0	17.1916	0	0	0	0	0	9.17869	0	0	0	0	0	0	0	0	5.15013	8.5571	0	0	0
lpHorErec1.1-1HG40505	24.3426	5.92937	0	0	0	0	0	0	9.17869	0	11.562	17.3451	46.7299	0	16.913	52.4264	11.666	15.4504	0	45.9758	0	0
lpHorErec1.1-1HG40508	0	0	0	0	0	0	0	0	0	0	0	0	6.6757	0	0	0	0	0	0	0	0	0
lpHorErec1.1-1HG40509	4.86853	0	0	0	0	0	0	0	0	0	0	0	0	0	0	0	0	0	0	0	0	0
lpHorErec1.1-1HG40510	0	0	0	0	0	0	0	0	0	0	5.78098	5.78168	0	0	0	0	0	0	8.5571	0	0	0
lpHorErec1.1-1HG40516	0	0	0	0	0	0	0	0	0	0	0	0	0	0	0	0	0	36.0509	0	91.9517	0	0
lpHorErec1.1-1HG40519	0	29.6468	22.9221	10.5153	4.74284	0	0	6.46688	9.17869	0	0	0	0	0	8.45652	0	0	0	0	0	0	12.3445
lpHorErec1.1-1HG40520	121.713	59.2937	22.9221	36.8036	14.2285	5.63054	13.048	12.9338	9.17869	68.4241	40.4669	46.2535	60.0813	26.495	67.6521	157.279	23.3321	0	8.5571	5.10843	35.8993	30.8613
lpHorErec1.1-1HG40528	0	0	0	0	4.74284	0	0	0	0	0	0	0	0	0	0	0	0	0	0	0	0	0
lpHorErec1.1-1HG40529	0	0	0	0	4.74284	0	0	0	0	0	0	0	0	0	0	0	0	0	0	0	0	0
lpHorErec1.1-1HG40530	0	0	0	0	0	16.8916	6.52401	0	0	0	0	0	0	0	0	0	0	5.15013	17.1142	0	0	0
lpHorErec1.1-1HG40542	0	0	0	0	0	0	0	0	0	0	0	0	0	0	0	0	34.9981	10.3003	0	10.2169	0	0
lpHorErec1.1-1HG40543	9.73705	0	0	0	0	0	0	0	0	6.22038	0	0	0	0	0	0	58.3301	20.6005	0	51.0843	0	0
lpHorErec1.1-1HG40545	4.86853	0	0	0	0	0	0	6.46688	0	6.22038	0	0	6.6757	0	0	0	0	5.15013	8.5571	0	0	0
lpHorErec1.1-1HG40546	0	0	0	0	9.48569	0	0	0	0	0	0	0	0	0	0	0	0	0	0	0	0	0
lpHorErec1.1-1HG40551	0	5.92937	0	0	0	0	0	0	0	0	0	0	0	0	0	0	0	0	0	0	0	0
lpHorErec1.1-1HG40554	0	0	5.73053	5.25765	0	0	0	0	0	24.8815	46.2479	11.5634	46.7299	0	16.913	13.1066	0	0	0	0	0	0
lpHorErec1.1-1HG40556	0	0	0	0	0	0	0	0	18.3574	0	0	0	0	0	0	0	0	0	0	0	0	0
lpHorErec1.1-1HG40557	0	5.92937	0	0	0	0	0	0	0	0	0	0	0	0	0	0	0	0	0	0	0	0
lpHorErec1.1-1HG40558	0	0	0	0	0	0	0	0	0	0	0	0	0	0	0	0	0	0	8.5571	0	0	0
lpHorErec1.1-1HG40559	0	0	0	0	0	0	0	0	0	0	0	0	0	0	0	0	0	0	0	0	5.98322	0
lpHorErec1.1-1HG40560	0	0	0	0	0	0	0	0	9.17869	0	0	0	0	0	0	0	0	0	0	0	0	0
lpHorErec1.1-1HG40561	14.6056	29.6468	5.73053	5.25765	0	0	58.7161	19.4006	9.17869	0	5.78098	17.3451	13.3514	0	16.913	6.55329	11.666	5.15013	8.5571	30.6506	0	12.3445
lpHorErec1.1-1HG40562	0	0	0	0	0	0	0	0	0	0	0	0	0	0	0	6.55329	0	5.15013	17.1142	0	0	0
lpHorErec1.1-1HG40565	0	0	0	0	0	0	0	0	0	0	0	0	0	0	0	6.55329	0	0	0	0	0	0
lpHorErec1.1-1HG40566	0	0	0	0	0	0	0	0	0	0	0	5.78168	0	0	0	0	0	0	0	0	0	0
lpHorErec1.1-1HG40576	0	0	0	0	0	0	0	0	0	0	0	0	0	0	0	0	0	15.4504	0	40.8674	0	0
lpHorErec1.1-1HG40580	9.73705	53.3643	85.9579	31.5459	14.2285	28.1527	39.1441	71.1357	36.7148	18.6611	23.1239	52.0352	6.6757	0	25.3695	13.1066	104.994	56.6514	0	51.0843	23.9329	43.2059
lpHorErec1.1-1HG40581	0	0	0	0	0	0	0	0	0	6.22038	0	0	0	0	0	0	0	0	8.5571	0	0	0
lpHorErec1.1-1HG40582	0	0	0	0	0	0	0	0	9.17869	0	0	0	0	0	0	0	0	0	0	0	0	0
lpHorErec1.1-1HG40583	0	0	0	0	0	0	0	0	0	0	0	0	0	0	0	0	0	20.6005	0	10.2169	0	0
lpHorErec1.1-1HG40584	0	0	0	0	9.48569	0	0	0	0	0	0	0	0	0	0	0	0	0	0	0	23.9329	0
lpHorErec1.1-1HG40590	219.084	0	22.9221	52.5765	56.9141	5.63054	0	0	0	99.526	144.525	254.394	226.974	0	270.609	563.583	11.666	149.354	0	163.47	47.8658	12.3445
lpHorErec1.1-1HG40594	160.661	11.8587	22.9221	0	0	0	0	6.46688	0	914.395	526.069	260.176	640.867	0	1150.09	308.005	0	41.201	8.5571	40.8674	5.98322	0
lpHorErec1.1-1HG40595	0	0	0	0	0	0	0	6.46688	0	6.22038	11.562	0	13.3514	0	0	0	0	0	0	0	0	0
lpHorErec1.1-1HG40615	0	0	0	0	18.9714	0	0	0	0	0	0	0	0	0	0	0	0	0	0	0	5.98322	0
lpHorErec1.1-1HG40617	14.6056	0	0	0	0	0	0	0	0	6.22038	5.78098	5.78168	6.6757	0	0	0	0	0	0	0	0	6.17227
lpHorErec1.1-1HG40621	0	0	0	0	0	0	0	0	0	6.22038	0	0	0	0	0	0	0	0	0	0	0	0
lpHorErec1.1-1HG40631	0	0	0	0	4.74284	5.63054	0	0	0	0	0	0	0	0	0	0	0	0	0	0	11.9664	0
lpHorErec1.1-1HG40633	4.86853	0	0	26.2883	47.4284	16.8916	0	0	9.17869	12.4408	0	5.78168	6.6757	0	0	19.6599	0	5.15013	17.1142	0	35.8993	18.5168
lpHorErec1.1-1HG40634	423.562	243.104	183.377	236.594	118.571	95.7191	241.388	232.808	174.395	373.223	213.896	358.464	46.7299	13.2475	16.913	13.1066	419.977	478.962	59.8997	388.24	95.7316	80.2395
lpHorErec1.1-1HG40652	0	0	0	0	0	0	0	0	0	0	0	0	0	0	0	0	0	0	0	0	5.98322	0
lpHorErec1.1-1HG40653	0	0	0	0	4.74284	0	0	0	0	0	0	0	0	0	0	0	0	0	0	0	0	0
lpHorErec1.1-1HG40654	0	0	0	0	0	0	0	0	0	0	0	0	0	13.2475	0	0	0	0	0	0	5.98322	0
lpHorErec1.1-1HG40662	0	0	0	0	14.2285	0	0	0	0	0	0	0	0	0	0	0	0	0	8.5571	0	0	0
lpHorErec1.1-1HG40669	0	0	0	0	0	0	0	0	0	0	0	0	0	0	0	0	0	5.15013	0	0	0	0
lpHorErec1.1-1HG40671	0	0	0	0	0	0	0	0	0	0	0	0	0	0	0	0	0	0	0	0	11.9664	0
lpHorErec1.1-1HG40675	0	0	0	0	0	0	0	0	0	0	0	0	0	0	0	0	0	0	0	5.10843	0	0
lpHorErec1.1-1HG40676	0	0	0	0	0	0	0	0	0	0	0	0	0	79.4849	0	0	0	0	0	0	0	0
lpHorErec1.1-1HG40677	0	0	0	0	14.2285	0	0	0	0	0	0	0	0	0	0	0	0	0	0	0	0	0
lpHorErec1.1-1HG40679	0	0	0	15.773	0	0	0	0	0	0	0	0	0	0	0	0	0	0	0	0	0	0
lpHorErec1.1-1HG40681	9.73705	0	0	21.0306	0	0	6.52401	0	9.17869	6.22038	0	0	0	0	0	0	11.666	0	427.855	0	0	0
lpHorErec1.1-1HG40682	0	0	0	0	0	0	0	0	9.17869	0	0	0	0	0	0	0	0	0	410.741	0	0	0
lpHorErec1.1-1HG40683	19.4741	166.022	120.341	105.153	0	0	169.624	362.145	183.574	0	0	40.4718	0	0	0	0	0	0	9010.63	0	0	0
lpHorErec1.1-1HG40684	0	5.92937	11.4611	5.25765	0	0	6.52401	32.3344	9.17869	0	0	0	0	0	0	0	0	0	872.824	0	0	0
lpHorErec1.1-1HG40710	14.6056	112.658	103.149	73.6071	137.542	90.0886	123.956	109.937	119.323	43.5426	17.3429	23.1267	20.0271	13.2475	16.913	6.55329	11.666	10.3003	2224.85	0	53.849	111.101
lpHorErec1.1-1HG40720	0	0	0	0	0	5.63054	0	0	0	0	0	0	0	0	0	0	0	0	188.256	0	0	0
lpHorErec1.1-1HG40721	4.86853	0	0	5.25765	0	0	0	0	9.17869	0	0	0	0	0	0	0	46.6641	0	213.928	0	0	0
lpHorErec1.1-1HG40725	0	0	0	0	0	0	0	0	0	0	0	0	0	0	0	0	0	0	0	0	11.9664	0
lpHorErec1.1-1HG40726	0	0	0	0	0	0	0	0	0	0	0	0	0	317.94	0	0	0	0	0	0	0	0
lpHorErec1.1-1HG40727	0	0	0	0	0	0	0	0	0	0	0	0	0	0	0	0	0	20.6005	0	40.8674	0	0
lpHorErec1.1-1HG40733	0	0	0	0	0	0	0	0	9.17869	0	0	0	0	0	0	0	0	0	0	0	0	0
lpHorErec1.1-1HG40734	24.3426	88.9405	85.9579	84.1224	9.48569	0	91.3361	258.675	100.966	0	0	28.9084	0	0	0	13.1066	0	92.7023	7384.78	81.7348	0	0
lpHorErec1.1-1HG40743	0	0	0	0	0	0	6.52401	0	0	0	0	0	0	0	0	0	0	0	248.156	0	0	0
lpHorErec1.1-1HG40746	4.86853	0	0	0	0	0	0	0	0	0	0	0	0	0	0	0	0	0	0	0	0	0
lpHorErec1.1-1HG40754	9.73705	0	5.73053	5.25765	0	0	0	0	9.17869	24.8815	0	75.1619	0	0	8.45652	0	11.666	10.3003	8.5571	0	0	0
lpHorErec1.1-1HG40755	0	5.92937	0	10.5153	9.48569	5.63054	0	6.46688	27.5361	6.22038	5.78098	5.78168	6.6757	0	0	0	0	0	8.5571	5.10843	5.98322	0
lpHorErec1.1-1HG40756	0	0	0	0	0	0	0	0	0	0	0	0	0	0	0	0	0	0	0	5.10843	0	0
lpHorErec1.1-1HG40764	4.86853	0	0	0	0	0	0	0	0	0	0	0	6.6757	0	0	0	0	0	0	0	0	0
lpHorErec1.1-1HG40765	0	0	0	0	4.74284	0	0	6.46688	0	0	0	0	0	0	0	0	0	0	0	0	5.98322	0
lpHorErec1.1-1HG40768	53.5538	0	0	0	0	0	0	0	0	6.22038	0	0	20.0271	0	25.3695	32.7665	0	5.15013	0	0	0	12.3445
lpHorErec1.1-1HG40798	0	0	0	0	0	0	0	0	0	0	0	0	0	0	0	0	0	0	0	5.10843	0	0
lpHorErec1.1-1HG40800	0	0	0	0	4.74284	0	0	6.46688	0	0	0	0	0	0	0	0	0	0	0	0	5.98322	0
lpHorErec1.1-1HG40801	0	0	0	0	14.2285	0	0	0	0	0	0	0	0	0	0	0	0	0	0	0	23.9329	0
lpHorErec1.1-1HG40802	0	0	0	0	0	0	6.52401	0	0	0	0	0	0	0	0	0	0	0	710.239	0	0	0
lpHorErec1.1-1HG40803	19.4741	142.305	108.88	84.1224	0	0	195.72	265.142	128.502	6.22038	0	34.6901	0	0	0	0	0	0	9344.35	0	0	0
lpHorErec1.1-1HG40804	0	0	0	0	0	0	0	0	9.17869	0	0	0	0	0	0	0	0	0	299.499	0	0	0
lpHorErec1.1-1HG40805	0	0	0	0	0	0	0	0	0	0	0	0	0	0	0	6.55329	0	0	0	0	0	0
lpHorErec1.1-1HG40808	0	0	0	0	0	0	0	0	0	0	0	0	0	0	0	0	0	5.15013	0	0	0	0
lpHorErec1.1-1HG40810	19.4741	5.92937	0	5.25765	0	0	0	6.46688	0	6.22038	0	0	6.6757	0	0	32.7665	0	0	25.6713	0	0	0
lpHorErec1.1-1HG40813	9.73705	0	0	5.25765	0	0	0	0	0	0	0	0	13.3514	0	8.45652	72.0862	0	0	0	0	0	0
lpHorErec1.1-1HG40815	0	0	0	0	0	0	0	0	0	0	0	0	6.6757	0	0	19.6599	0	0	0	0	0	0
lpHorErec1.1-1HG40817	0	0	0	5.25765	0	0	0	0	0	0	0	0	0	0	0	0	0	0	0	0	0	0
lpHorErec1.1-1HG40820	0	0	0	0	0	0	0	0	0	6.22038	0	0	6.6757	0	0	0	0	0	0	0	5.98322	0
lpHorErec1.1-1HG40827	0	0	0	10.5153	0	5.63054	0	6.46688	18.3574	6.22038	0	17.3451	0	0	0	0	0	0	17.1142	0	5.98322	0
lpHorErec1.1-1HG40828	0	59.2937	5.73053	0	28.4571	16.8916	13.048	19.4006	0	0	23.1239	23.1267	0	0	0	6.55329	0	0	25.6713	0	5.98322	30.8613
lpHorErec1.1-1HG40829	48.6853	0	0	0	4.74284	0	0	0	0	12.4408	0	0	6.6757	0	8.45652	19.6599	0	10.3003	0	25.5421	0	0
lpHorErec1.1-1HG40836	111.976	0	0	0	0	0	0	0	0	24.8815	0	0	20.0271	0	25.3695	58.9797	0	10.3003	8.5571	5.10843	0	12.3445
lpHorErec1.1-1HG40838	0	0	0	0	0	0	0	0	0	0	0	0	0	0	0	0	0	0	0	0	5.98322	0
lpHorErec1.1-1HG40842	4.86853	94.8699	28.6526	42.0612	0	0	137.004	135.805	55.0721	6.22038	0	34.6901	0	0	0	0	0	0	7247.87	0	0	0
lpHorErec1.1-1HG40845	29.2112	0	5.73053	26.2883	0	0	13.048	0	9.17869	12.4408	0	0	0	0	0	0	11.666	0	539.097	0	5.98322	0
lpHorErec1.1-1HG40846	0	0	0	0	0	0	0	0	0	0	0	0	0	0	0	0	0	25.7506	0	10.2169	0	0
lpHorErec1.1-1HG40850	82.7649	0	0	0	0	0	0	0	0	18.6611	0	0	33.3785	0	0	150.726	0	0	0	0	0	0
lpHorErec1.1-1HG40853	48.6853	0	0	5.25765	0	0	0	0	0	6.22038	0	0	13.3514	0	0	19.6599	0	0	17.1142	0	0	0
lpHorErec1.1-1HG40855	0	0	0	0	0	0	0	0	0	0	0	0	0	0	0	0	0	20.6005	0	5.10843	0	0
lpHorErec1.1-1HG40865	9.73705	0	0	0	0	0	0	0	0	0	0	0	6.6757	0	0	0	0	0	0	0	0	0
lpHorErec1.1-1HG40869	0	0	0	0	0	0	6.52401	0	0	0	0	0	0	0	0	0	0	0	0	5.10843	0	0
lpHorErec1.1-1HG40875	9.73705	0	0	0	0	0	0	0	0	0	0	0	0	0	0	6.55329	0	0	8.5571	0	0	0
lpHorErec1.1-1HG40876	0	0	0	0	0	0	0	6.46688	0	0	0	0	0	0	0	0	0	0	0	0	0	0
lpHorErec1.1-1HG40882	0	0	0	0	0	0	0	0	0	0	0	0	0	0	0	0	0	5.15013	0	0	0	0
lpHorErec1.1-1HG40884	0	0	0	0	0	0	0	0	0	0	0	0	0	0	0	0	0	5.15013	0	10.2169	0	0
lpHorErec1.1-1HG40885	0	0	0	0	0	0	0	0	0	12.4408	0	0	0	0	0	0	0	0	0	0	0	0
lpHorErec1.1-1HG40894	0	0	5.73053	0	0	0	0	0	0	0	0	0	0	0	0	0	0	0	0	0	0	0
lpHorErec1.1-1HG40897	0	0	0	0	0	0	0	0	0	0	0	0	0	0	0	0	0	5.15013	0	0	0	0
lpHorErec1.1-1HG40901	0	0	0	0	0	0	6.52401	6.46688	0	0	0	0	0	0	0	0	0	0	462.083	0	0	0
lpHorErec1.1-1HG40902	4.86853	0	5.73053	0	0	0	0	6.46688	0	0	0	0	0	0	0	0	11.666	30.9008	77.0139	40.8674	5.98322	0
lpHorErec1.1-1HG40912	0	0	0	0	0	0	6.52401	0	0	0	0	0	0	0	0	0	0	0	196.813	0	0	0
lpHorErec1.1-1HG40913	0	0	5.73053	0	0	0	0	0	0	0	0	0	0	0	0	0	0	0	162.585	0	0	0
lpHorErec1.1-1HG40914	0	0	0	0	14.2285	0	0	0	0	0	0	0	0	0	0	0	0	0	0	0	161.547	0
lpHorErec1.1-1HG40922	0	0	0	0	4.74284	0	0	0	0	0	0	0	0	0	0	0	0	0	0	0	0	0
lpHorErec1.1-1HG40923	0	0	0	0	4.74284	0	0	0	0	0	0	0	0	0	0	0	0	0	0	0	5.98322	0
lpHorErec1.1-1HG40925	9.73705	0	0	0	0	0	0	0	0	12.4408	0	0	0	0	0	0	0	0	0	0	0	0
lpHorErec1.1-1HG40936	9.73705	0	0	0	0	0	0	0	0	0	0	0	0	0	0	6.55329	0	0	0	0	0	0
lpHorErec1.1-1HG40940	0	0	0	0	0	0	0	0	0	0	0	0	0	0	0	0	0	0	0	5.10843	0	0
lpHorErec1.1-1HG40946	0	0	0	0	0	0	0	0	0	0	0	0	0	172.217	0	0	0	0	0	0	0	0
lpHorErec1.1-1HG40947	0	0	5.73053	0	0	0	0	0	0	0	0	0	0	0	0	0	0	0	0	0	0	0
lpHorErec1.1-1HG40948	0	0	0	0	0	0	0	0	0	0	0	0	0	0	0	0	0	5.15013	0	10.2169	0	0
lpHorErec1.1-1HG40960	53.5538	0	0	0	0	0	0	0	0	6.22038	0	0	13.3514	0	25.3695	45.8731	0	5.15013	0	0	0	12.3445
lpHorErec1.1-1HG40969	0	0	0	0	0	0	0	0	0	0	0	0	0	0	0	0	0	0	0	0	5.98322	0
lpHorErec1.1-1HG40971	4.86853	0	0	5.25765	0	5.63054	6.52401	0	0	6.22038	5.78098	5.78168	6.6757	0	0	0	0	5.15013	0	30.6506	0	0
lpHorErec1.1-1HG40973	48.6853	0	5.73053	5.25765	0	0	0	0	0	74.6445	86.7147	40.4718	160.217	0	76.1086	563.583	11.666	247.206	8.5571	260.53	0	0
lpHorErec1.1-1HG40976	0	0	5.73053	0	0	0	0	0	0	0	0	0	0	0	0	0	0	0	0	0	0	0
lpHorErec1.1-1HG40977	0	0	0	0	0	0	0	0	0	0	0	0	0	0	0	0	0	0	0	0	5.98322	0
lpHorErec1.1-1HG40981	0	0	5.73053	0	0	5.63054	0	0	0	0	0	0	0	0	0	0	0	0	0	0	0	0
lpHorErec1.1-1HG40986	0	0	0	0	0	5.63054	0	0	0	0	0	0	0	0	0	0	0	0	0	0	0	0
lpHorErec1.1-1HG40987	0	0	11.4611	10.5153	0	0	6.52401	0	9.17869	6.22038	5.78098	17.3451	0	0	8.45652	6.55329	0	5.15013	0	25.5421	0	12.3445
lpHorErec1.1-1HG40988	0	0	0	0	0	0	0	0	0	0	0	0	0	0	0	0	0	0	8.5571	0	0	0
lpHorErec1.1-1HG40990	0	0	0	5.25765	0	0	0	0	0	0	0	0	0	0	0	0	0	0	0	0	0	0
lpHorErec1.1-1HG40995	0	11.8587	5.73053	5.25765	9.48569	11.2611	6.52401	0	9.17869	0	0	0	0	13.2475	0	13.1066	0	5.15013	0	5.10843	11.9664	6.17227
lpHorErec1.1-1HG40996	0	11.8587	5.73053	0	0	0	26.096	12.9338	18.3574	0	0	0	0	0	0	0	0	0	0	0	0	6.17227
lpHorErec1.1-1HG40997	0	0	0	0	4.74284	0	0	0	0	0	0	0	0	0	0	0	0	0	0	0	0	0
lpHorErec1.1-1HG40999	0	0	0	0	0	0	0	6.46688	0	0	0	0	0	0	0	0	0	0	0	0	0	0
lpHorErec1.1-1HG41004	0	0	0	0	14.2285	0	0	0	0	0	0	0	0	0	0	0	0	0	0	0	185.48	0
lpHorErec1.1-1HG41005	0	0	0	0	0	0	0	0	0	0	0	0	0	0	0	0	0	0	0	0	0	6.17227
lpHorErec1.1-1HG41006	0	0	0	0	0	0	0	6.46688	0	31.1019	69.3718	5.78168	53.4056	0	25.3695	6.55329	11.666	20.6005	17.1142	25.5421	5.98322	0
lpHorErec1.1-1HG41007	4.86853	0	0	0	0	0	0	0	0	0	0	0	6.6757	0	0	0	0	0	0	0	0	0
lpHorErec1.1-1HG41008	0	0	5.73053	5.25765	0	0	13.048	6.46688	0	0	0	11.5634	0	0	0	0	0	0	0	0	0	0
lpHorErec1.1-1HG41010	374.876	0	0	0	0	0	0	0	0	845.971	208.115	52.0352	313.758	0	202.956	386.644	0	0	0	0	5.98322	12.3445
lpHorErec1.1-1HG41013	0	0	5.73053	0	0	0	0	0	0	0	0	0	0	0	0	0	244.987	0	0	0	0	0
lpHorErec1.1-1HG41017	4.86853	0	5.73053	5.25765	0	0	6.52401	0	0	0	0	0	13.3514	0	0	0	0	0	25.6713	0	0	0
lpHorErec1.1-1HG41020	0	0	0	0	52.1713	5.63054	0	0	0	0	0	0	0	0	0	0	0	0	0	0	89.7483	18.5168
lpHorErec1.1-1HG41023	0	0	0	5.25765	0	0	0	0	0	0	0	0	0	0	0	0	0	0	0	0	0	0
lpHorErec1.1-1HG41024	0	5.92937	0	0	9.48569	11.2611	0	0	0	0	0	0	0	0	0	0	0	0	8.5571	0	11.9664	6.17227
lpHorErec1.1-1HG41030	34.0797	53.3643	74.4969	5.25765	0	28.1527	39.1441	58.2019	18.3574	93.3056	57.8098	80.9436	80.1084	0	67.6521	58.9797	58.3301	77.2519	0	127.711	5.98322	55.5504
lpHorErec1.1-1HG41031	0	0	0	0	0	0	0	0	0	0	5.78098	0	0	0	0	0	0	0	8.5571	0	0	0
lpHorErec1.1-1HG41032	0	0	0	0	0	0	0	0	9.17869	0	0	0	0	0	0	0	0	0	0	0	0	0
lpHorErec1.1-1HG41035	9.73705	11.8587	22.9221	5.25765	0	0	6.52401	0	9.17869	24.8815	5.78098	17.3451	6.6757	0	16.913	0	0	5.15013	0	5.10843	0	6.17227
lpHorErec1.1-1HG41036	0	0	5.73053	0	0	0	0	0	0	0	0	0	0	0	0	0	0	0	0	0	0	0
lpHorErec1.1-1HG41038	0	0	0	0	9.48569	0	0	0	0	0	0	0	0	0	0	0	11.666	0	0	0	17.9497	0
lpHorErec1.1-1HG41039	0	0	0	0	4.74284	0	0	0	0	0	0	0	0	0	0	0	0	0	0	0	0	0
lpHorErec1.1-1HG41040	0	0	0	0	0	0	0	0	0	0	0	5.78168	0	0	0	6.55329	0	0	0	0	0	0
lpHorErec1.1-1HG41042	0	0	5.73053	0	14.2285	0	0	0	0	0	0	0	0	0	0	0	0	0	0	0	29.9161	0
lpHorErec1.1-1HG41043	4.86853	0	0	0	0	0	0	0	0	0	0	0	0	0	0	0	0	0	0	0	0	0
lpHorErec1.1-1HG41044	29.2112	0	0	0	0	0	0	0	0	24.8815	46.2479	11.5634	13.3514	0	431.282	45.8731	0	0	0	0	0	0
lpHorErec1.1-1HG41045	0	0	5.73053	0	0	0	0	0	0	0	0	0	0	0	0	0	0	0	0	0	0	0
lpHorErec1.1-1HG41048	0	0	0	0	0	0	0	0	0	0	0	0	0	0	0	0	0	0	0	5.10843	0	0
lpHorErec1.1-1HG41050	0	0	0	0	0	0	0	0	0	0	0	0	6.6757	0	0	0	0	0	0	0	0	0
lpHorErec1.1-1HG41051	0	0	0	0	0	0	0	0	0	0	0	0	0	0	0	0	0	15.4504	0	10.2169	0	0
lpHorErec1.1-1HG41053	0	17.7881	0	0	4.74284	5.63054	6.52401	6.46688	0	0	0	0	0	13.2475	0	0	0	0	25.6713	0	0	12.3445
lpHorErec1.1-1HG41059	0	0	0	0	0	0	0	0	9.17869	0	0	0	0	0	0	0	0	0	0	0	0	0
lpHorErec1.1-1HG41060	0	0	0	0	66.3998	0	0	0	0	0	0	0	0	0	0	0	0	0	0	0	29.9161	0
lpHorErec1.1-1HG41061	0	0	0	0	18.9714	0	0	0	0	0	0	0	0	0	0	0	0	0	0	0	5.98322	0
lpHorErec1.1-1HG41062	4.86853	0	0	0	0	0	0	0	0	0	0	0	0	0	0	0	0	0	8.5571	0	0	0
lpHorErec1.1-1HG41066	0	0	0	0	0	0	6.52401	0	0	0	17.3429	5.78168	0	0	0	0	0	0	0	5.10843	0	6.17227
lpHorErec1.1-1HG41068	0	0	0	0	0	5.63054	0	0	0	0	0	0	0	0	0	6.55329	0	0	0	0	0	0
lpHorErec1.1-1HG41069	29.2112	112.658	212.03	47.3189	0	39.4137	78.2881	84.0695	82.6082	68.4241	104.058	98.2886	66.757	0	93.0217	78.6395	69.9962	15.4504	0	66.4095	0	30.8613
lpHorErec1.1-1HG41071	0	0	0	0	0	0	0	0	9.17869	0	0	0	0	0	0	0	0	0	0	0	0	0
lpHorErec1.1-1HG41072	0	0	0	0	0	0	0	0	9.17869	0	0	0	0	0	0	0	0	0	0	0	0	0
lpHorErec1.1-1HG41073	0	0	5.73053	0	0	0	0	0	9.17869	0	0	0	0	0	0	0	0	0	0	0	0	0
lpHorErec1.1-1HG41074	0	0	0	0	0	0	0	0	9.17869	0	0	0	0	0	0	0	0	0	0	0	0	0
lpHorErec1.1-1HG41075	0	0	0	0	0	0	0	6.46688	0	0	0	0	0	0	0	0	0	0	0	0	0	0
lpHorErec1.1-1HG41077	0	0	0	0	0	0	0	0	0	0	0	0	0	0	0	0	0	20.6005	0	10.2169	0	0
lpHorErec1.1-1HG41078	0	0	0	0	0	0	0	0	0	0	0	0	0	0	0	0	0	10.3003	0	10.2169	0	0
lpHorErec1.1-1HG41083	0	5.92937	0	0	0	0	0	0	9.17869	0	0	0	0	0	0	0	0	0	0	0	0	0
lpHorErec1.1-1HG41084	0	5.92937	0	0	0	0	0	6.46688	0	0	0	0	0	0	0	0	0	0	0	0	0	0
lpHorErec1.1-1HG41085	0	0	0	0	4.74284	0	0	0	0	0	0	0	0	0	0	0	0	0	0	0	11.9664	0
lpHorErec1.1-1HG41086	0	0	0	5.25765	0	0	0	0	0	0	0	0	0	0	0	0	0	0	0	0	0	0
lpHorErec1.1-1HG41087	0	11.8587	0	0	4.74284	5.63054	0	12.9338	0	0	0	0	0	0	0	0	0	0	0	0	0	0
lpHorErec1.1-1HG41088	0	0	0	0	0	0	0	0	9.17869	0	0	0	0	0	0	0	0	0	0	0	0	0
lpHorErec1.1-1HG41089	0	0	0	0	0	0	0	0	9.17869	0	0	0	0	0	0	0	0	0	0	0	0	0
lpHorErec1.1-1HG41090	0	0	0	0	0	0	0	0	9.17869	0	0	0	0	0	0	0	0	0	0	0	0	0
lpHorErec1.1-1HG41091	0	0	5.73053	0	0	0	0	0	0	0	0	0	0	0	0	0	0	0	0	0	0	0
lpHorErec1.1-1HG41092	0	0	0	0	0	0	0	0	0	0	0	0	0	0	0	0	0	0	0	0	5.98322	0
lpHorErec1.1-1HG41093	0	0	0	0	0	0	0	0	9.17869	0	0	0	0	0	0	0	0	0	0	0	0	0
lpHorErec1.1-1HG41094	0	0	0	0	0	0	0	12.9338	0	0	0	0	0	0	0	0	0	0	0	0	0	0
lpHorErec1.1-1HG41095	0	0	0	0	0	0	0	6.46688	0	0	0	0	0	0	0	0	0	0	0	0	0	0
lpHorErec1.1-1HG41096	0	0	5.73053	0	0	0	0	0	0	0	0	0	0	0	0	0	0	0	0	0	0	0
lpHorErec1.1-1HG41097	9.73705	17.7881	63.0358	0	23.7142	11.2611	0	32.3344	0	18.6611	5.78098	5.78168	0	0	0	0	34.9981	10.3003	25.6713	5.10843	23.9329	74.0672
lpHorErec1.1-1HG41099	0	0	0	0	0	0	0	0	0	0	0	0	0	0	0	0	0	0	8.5571	0	0	0
lpHorErec1.1-1HG41100	4.86853	0	0	0	0	5.63054	0	6.46688	0	6.22038	0	0	13.3514	0	0	0	0	0	0	5.10843	0	0
lpHorErec1.1-1HG41101	0	0	0	0	0	0	0	0	0	0	0	0	6.6757	0	0	0	0	0	0	0	0	0
lpHorErec1.1-1HG41102	0	0	0	0	0	0	0	0	9.17869	0	0	0	0	0	0	0	0	0	0	0	0	0
lpHorErec1.1-1HG41103	0	0	0	0	0	0	0	0	0	0	0	0	0	0	0	0	0	0	0	0	0	6.17227
lpHorErec1.1-1HG41104	0	0	0	0	4.74284	0	0	0	0	0	0	0	0	0	0	0	0	0	0	0	0	0
lpHorErec1.1-1HG41113	0	0	0	0	0	0	0	0	9.17869	0	0	0	0	0	0	0	0	0	0	0	0	0
lpHorErec1.1-1HG41117	0	0	0	0	0	0	0	0	0	0	0	0	0	0	8.45652	0	0	5.15013	8.5571	0	0	0
lpHorErec1.1-1HG41120	0	0	0	0	0	0	6.52401	0	0	0	0	11.5634	0	0	0	0	0	0	17.1142	0	0	6.17227
lpHorErec1.1-1HG41121	0	0	0	0	0	0	0	0	0	0	0	0	0	0	0	0	0	5.15013	0	0	0	0
lpHorErec1.1-1HG41123	0	5.92937	0	0	0	0	0	0	0	0	0	0	0	0	0	0	0	0	0	0	0	0
lpHorErec1.1-1HG41124	14.6056	77.0818	63.0358	52.5765	14.2285	16.8916	26.096	71.1357	82.6082	18.6611	5.78098	17.3451	0	26.495	8.45652	13.1066	46.6641	5.15013	42.7855	0	0	37.0336
lpHorErec1.1-1HG41129	0	0	5.73053	0	0	0	0	0	0	0	0	0	0	0	0	0	0	0	0	0	0	0
lpHorErec1.1-1HG41132	0	5.92937	0	0	0	0	6.52401	0	0	6.22038	0	0	0	0	0	0	0	0	8.5571	0	0	0
lpHorErec1.1-1HG41133	0	0	0	0	0	0	0	0	0	0	0	0	0	0	0	0	0	0	17.1142	0	0	0
lpHorErec1.1-1HG41134	0	0	0	0	0	0	0	6.46688	9.17869	0	0	0	0	0	0	0	0	0	8.5571	0	0	0
lpHorErec1.1-1HG41142	0	0	0	0	0	0	0	6.46688	0	0	0	0	0	0	0	0	0	0	0	0	0	0
lpHorErec1.1-1HG41146	0	0	0	0	0	5.63054	6.52401	6.46688	0	0	0	0	0	0	0	0	0	0	8.5571	0	0	0
lpHorErec1.1-1HG41147	0	0	0	0	0	0	0	0	0	0	0	0	0	0	0	0	0	0	17.1142	0	0	0
lpHorErec1.1-1HG41151	0	0	0	0	4.74284	0	0	0	0	0	0	0	0	0	0	0	0	0	0	0	0	0
lpHorErec1.1-1HG41153	0	0	5.73053	0	0	0	0	0	0	0	0	0	0	0	0	0	0	0	0	0	0	0
lpHorErec1.1-1HG41154	0	5.92937	0	0	0	5.63054	13.048	0	9.17869	0	0	11.5634	0	0	0	6.55329	0	0	8.5571	0	0	6.17227
lpHorErec1.1-1HG41155	0	0	0	0	0	5.63054	6.52401	0	0	6.22038	0	0	0	0	0	0	0	0	0	0	0	0
lpHorErec1.1-1HG41157	0	0	0	0	0	0	6.52401	0	0	0	0	0	0	0	0	0	0	0	0	0	0	0
lpHorErec1.1-1HG41163	0	0	0	0	0	0	6.52401	0	0	0	0	5.78168	0	0	0	6.55329	0	0	17.1142	0	0	6.17227
lpHorErec1.1-1HG41165	4.86853	0	0	0	0	0	0	0	0	0	0	0	0	0	0	0	0	5.15013	0	0	0	0
lpHorErec1.1-1HG41167	0	0	0	0	0	0	13.048	0	9.17869	0	0	0	0	0	0	0	0	0	8.5571	0	0	6.17227
lpHorErec1.1-1HG41168	0	11.8587	0	0	0	22.5221	0	6.46688	18.3574	0	5.78098	28.9084	6.6757	0	0	0	0	5.15013	0	5.10843	5.98322	12.3445
lpHorErec1.1-1HG41169	0	11.8587	0	0	0	11.2611	19.572	0	9.17869	0	0	0	0	0	0	0	0	0	0	5.10843	0	6.17227
lpHorErec1.1-1HG41170	0	0	0	0	0	11.2611	6.52401	0	0	6.22038	0	5.78168	0	13.2475	8.45652	0	0	5.15013	0	0	0	0
lpHorErec1.1-1HG41172	9.73705	11.8587	17.1916	10.5153	0	0	19.572	19.4006	9.17869	24.8815	0	23.1267	0	0	0	0	11.666	10.3003	0	25.5421	0	0
lpHorErec1.1-1HG41174	0	0	0	0	0	5.63054	0	6.46688	0	0	5.78098	17.3451	0	0	0	0	0	5.15013	8.5571	15.3253	0	0
lpHorErec1.1-1HG41175	0	0	0	0	9.48569	0	0	0	0	0	0	0	0	0	0	0	0	0	0	0	5.98322	0
lpHorErec1.1-1HG41179	0	0	0	0	0	0	0	0	0	0	0	0	0	0	0	0	0	0	0	5.10843	0	0
lpHorErec1.1-1HG41181	0	0	0	0	0	0	0	0	0	0	5.78098	5.78168	0	0	0	0	0	0	0	0	5.98322	0
lpHorErec1.1-1HG41182	0	0	0	0	18.9714	0	0	0	0	0	0	0	0	0	0	0	0	0	0	0	5.98322	0
lpHorErec1.1-1HG41186	0	5.92937	0	0	0	0	0	0	0	0	0	0	0	0	0	0	0	0	0	0	0	0
lpHorErec1.1-1HG41187	0	0	0	0	0	0	0	0	0	0	0	0	6.6757	0	0	0	11.666	5.15013	0	5.10843	0	0
lpHorErec1.1-1HG41188	0	0	0	0	0	0	0	0	0	0	0	0	0	0	0	0	0	5.15013	0	10.2169	0	0
lpHorErec1.1-1HG41192	0	0	17.1916	0	0	0	0	0	0	18.6611	5.78098	11.5634	6.6757	0	0	13.1066	0	51.5013	0	25.5421	0	0
lpHorErec1.1-1HG41193	0	5.92937	11.4611	0	0	5.63054	13.048	6.46688	0	0	5.78098	5.78168	0	0	0	6.55329	0	0	0	10.2169	5.98322	0
lpHorErec1.1-1HG41194	146.056	0	0	68.3495	0	0	0	6.46688	27.5361	143.069	0	0	73.4327	0	8.45652	78.6395	46.6641	0	0	10.2169	0	0
lpHorErec1.1-1HG41196	0	0	0	0	0	0	0	0	0	0	0	5.78168	0	0	0	6.55329	0	0	0	0	0	0
lpHorErec1.1-1HG41197	0	0	0	0	0	0	0	0	0	0	0	0	0	0	0	6.55329	0	0	0	0	0	0
lpHorErec1.1-1HG41201	4.86853	0	0	0	14.2285	22.5221	0	12.9338	0	0	0	0	0	0	0	0	11.666	0	34.2284	0	5.98322	0
lpHorErec1.1-1HG41202	0	0	0	0	0	0	0	0	0	0	0	0	0	0	0	0	0	25.7506	0	51.0843	0	0
lpHorErec1.1-1HG41203	9.73705	0	0	0	0	0	0	0	0	0	0	0	13.3514	0	0	0	0	0	0	5.10843	0	0
lpHorErec1.1-1HG41204	0	5.92937	5.73053	10.5153	109.085	0	6.52401	0	0	6.22038	0	5.78168	0	0	0	6.55329	0	0	0	0	35.8993	6.17227
lpHorErec1.1-1HG41209	0	0	0	0	71.1426	0	0	0	0	0	0	0	0	0	0	0	0	0	0	0	29.9161	0
lpHorErec1.1-1HG41217	0	0	0	0	0	11.2611	0	0	0	0	0	0	0	0	0	0	0	0	0	0	0	0
lpHorErec1.1-1HG41219	0	0	0	0	0	0	0	0	0	0	0	5.78168	0	0	0	0	0	0	8.5571	0	0	0
lpHorErec1.1-1HG41221	0	0	0	0	0	11.2611	0	0	18.3574	0	0	5.78168	0	0	0	0	0	0	0	5.10843	0	0
lpHorErec1.1-1HG41223	0	0	0	0	0	0	0	0	0	0	0	0	0	0	0	0	0	0	0	0	0	6.17227
lpHorErec1.1-1HG41225	0	0	0	0	4.74284	0	0	0	0	0	0	0	0	0	0	0	0	0	0	0	0	0
lpHorErec1.1-1HG41227	0	0	0	0	0	0	0	0	0	0	5.78098	17.3451	0	0	0	0	0	0	0	0	0	0
lpHorErec1.1-1HG41239	0	0	0	0	0	0	0	0	0	0	0	0	0	0	8.45652	0	0	25.7506	8.5571	20.4337	0	0
lpHorErec1.1-1HG41245	0	5.92937	0	0	0	0	0	6.46688	0	0	0	0	0	0	0	0	0	0	0	0	0	0
lpHorErec1.1-1HG41248	0	0	0	0	0	0	0	0	0	0	0	0	0	0	0	0	11.666	0	0	0	0	0
lpHorErec1.1-1HG41249	0	0	0	0	4.74284	0	0	0	0	0	0	0	0	0	0	0	0	0	0	0	53.849	0
lpHorErec1.1-1HG41250	0	0	0	0	4.74284	0	0	0	0	0	0	0	0	0	0	0	0	0	0	0	0	0
lpHorErec1.1-1HG41251	0	0	0	0	0	0	0	0	0	0	0	0	0	0	0	0	0	0	0	0	5.98322	0
lpHorErec1.1-1HG41252	0	0	0	0	4.74284	0	0	0	0	0	0	0	0	0	0	0	0	0	0	0	17.9497	0
lpHorErec1.1-1HG41253	0	17.7881	11.4611	36.8036	0	0	13.048	12.9338	0	0	0	5.78168	0	0	0	0	0	0	0	0	0	0
lpHorErec1.1-1HG41254	0	0	0	0	0	0	6.52401	0	0	0	0	0	0	0	0	0	0	0	0	0	0	0
lpHorErec1.1-1HG41255	0	0	0	5.25765	0	0	0	0	0	0	0	0	0	0	0	0	0	0	0	0	0	0
lpHorErec1.1-1HG41258	0	0	0	0	0	0	0	0	0	0	0	0	0	0	0	0	0	0	0	0	5.98322	0
lpHorErec1.1-1HG41259	0	0	0	0	4.74284	0	6.52401	0	0	0	0	0	0	0	0	6.55329	0	0	0	0	0	0
lpHorErec1.1-1HG41260	0	0	0	0	0	0	0	0	0	0	0	0	0	0	0	0	0	0	0	0	5.98322	0
lpHorErec1.1-1HG41261	0	5.92937	0	0	0	0	0	0	0	0	0	0	0	0	0	0	0	0	0	0	0	0
lpHorErec1.1-1HG41262	0	23.7175	11.4611	0	0	5.63054	0	6.46688	0	0	0	0	0	529.9	0	0	11.666	0	0	0	0	0
lpHorErec1.1-1HG41264	0	0	0	0	0	0	6.52401	0	0	0	0	0	0	0	0	0	0	0	0	0	0	0
lpHorErec1.1-1HG41269	0	0	0	0	0	0	0	0	0	12.4408	0	0	0	0	0	6.55329	23.3321	30.9008	0	20.4337	0	0
lpHorErec1.1-1HG41271	0	0	0	0	0	0	0	0	0	0	0	0	6.6757	0	0	13.1066	23.3321	0	0	5.10843	0	0
lpHorErec1.1-1HG41272	0	0	5.73053	0	0	0	0	0	0	0	0	0	0	0	0	0	0	0	0	0	0	0
lpHorErec1.1-1HG41273	4.86853	0	0	0	0	0	0	0	0	6.22038	40.4669	0	13.3514	0	8.45652	0	0	87.5521	0	148.144	0	0
lpHorErec1.1-1HG41274	0	0	0	0	33.1999	0	0	0	0	0	0	0	0	0	0	0	0	0	0	0	89.7483	0
lpHorErec1.1-1HG41279	0	0	0	0	0	0	0	0	0	0	0	0	0	0	0	0	23.3321	10.3003	0	15.3253	0	0
lpHorErec1.1-1HG41287	0	0	0	0	0	0	0	0	0	0	0	0	0	0	0	0	11.666	72.1018	0	71.518	0	0
lpHorErec1.1-1HG41288	0	0	0	0	0	0	0	0	0	0	0	0	0	0	0	0	0	0	0	0	5.98322	6.17227
lpHorErec1.1-1HG41289	0	0	0	0	0	0	0	0	0	0	0	0	0	13.2475	0	0	23.3321	5.15013	0	5.10843	0	0
lpHorErec1.1-1HG41290	0	0	0	0	0	0	0	0	0	0	0	11.5634	0	13.2475	0	6.55329	0	0	0	0	0	0
lpHorErec1.1-1HG41291	24.3426	35.5762	91.6884	57.8342	9.48569	33.7832	58.7161	58.2019	45.8935	62.2038	208.115	265.957	60.0813	0	219.869	19.6599	34.9981	144.204	25.6713	122.602	17.9497	49.3781
lpHorErec1.1-1HG41292	0	0	0	0	0	0	0	0	0	0	0	0	6.6757	0	0	0	0	0	0	0	0	0
lpHorErec1.1-1HG41293	1114.89	10732.2	8561.41	4773.95	42.6856	2229.69	10758.1	9312.31	8811.54	534.952	0	497.225	0	715.364	0	0	1878.23	458.361	462.083	500.626	41.8826	2117.09
lpHorErec1.1-1HG41294	14.6056	41.5056	28.6526	52.5765	9.48569	39.4137	6.52401	38.8013	27.5361	12.4408	28.9049	46.2535	13.3514	0	33.8261	19.6599	0	15.4504	0	20.4337	23.9329	61.7227
lpHorErec1.1-1HG41298	0	0	0	0	0	0	0	6.46688	0	0	0	0	0	0	0	0	0	0	0	0	0	0
lpHorErec1.1-1HG41299	4.86853	65.2231	40.1137	15.773	18.9714	61.9359	32.62	32.3344	18.3574	111.967	57.8098	161.887	73.4327	13.2475	50.7391	26.2132	0	97.8524	8.5571	148.144	5.98322	61.7227
lpHorErec1.1-1HG41300	0	0	5.73053	0	0	0	0	0	9.17869	0	0	0	0	0	0	0	0	0	0	0	0	0
lpHorErec1.1-1HG41301	0	0	0	0	0	0	0	6.46688	0	0	0	0	0	0	0	0	0	0	0	0	0	0
lpHorErec1.1-1HG41302	0	0	0	5.25765	0	0	0	0	0	0	0	0	0	0	0	0	0	0	0	0	0	0
lpHorErec1.1-1HG41303	0	0	0	0	0	0	0	6.46688	0	0	5.78098	5.78168	6.6757	0	16.913	6.55329	0	0	0	0	0	0
lpHorErec1.1-1HG41304	0	0	0	0	0	0	0	6.46688	0	0	0	0	0	0	0	0	0	0	0	0	0	0
lpHorErec1.1-1HG41305	0	0	0	0	0	0	0	0	9.17869	0	0	0	0	0	0	0	0	0	0	0	0	0
lpHorErec1.1-1HG41306	0	0	0	0	0	0	0	0	0	0	0	0	0	0	0	0	0	0	0	0	11.9664	0
lpHorErec1.1-1HG41308	0	0	5.73053	5.25765	14.2285	0	0	0	9.17869	0	0	0	0	0	0	0	0	0	0	0	0	0
lpHorErec1.1-1HG41309	0	0	0	0	0	0	0	6.46688	9.17869	0	0	0	0	0	0	0	0	0	0	0	0	0
lpHorErec1.1-1HG41310	0	0	0	0	0	0	0	6.46688	0	0	0	0	0	0	0	0	0	0	0	0	0	0
lpHorErec1.1-1HG41313	0	0	5.73053	0	0	0	0	0	0	0	0	0	0	0	0	0	0	0	0	0	0	0
lpHorErec1.1-1HG41314	136.319	243.104	85.9579	136.699	71.1426	90.0886	202.244	194.006	293.718	167.95	127.182	104.07	60.0813	0	42.2826	65.5329	58.3301	25.7506	308.056	35.759	35.8993	129.618
lpHorErec1.1-1HG41315	0	0	0	0	0	0	0	6.46688	0	0	0	0	0	0	0	0	0	0	0	0	0	0
lpHorErec1.1-1HG41316	0	0	5.73053	0	0	0	0	12.9338	0	0	0	0	0	0	0	0	0	0	0	0	0	0
lpHorErec1.1-1HG41317	0	0	5.73053	0	0	0	0	0	9.17869	0	0	0	0	0	0	0	0	0	0	0	0	0
lpHorErec1.1-1HG41318	0	0	0	0	0	0	0	6.46688	0	0	0	0	0	0	0	0	0	0	0	0	0	0
lpHorErec1.1-1HG41319	0	0	0	0	0	0	0	6.46688	0	0	0	0	0	0	0	0	0	0	0	0	0	0
lpHorErec1.1-1HG41320	0	0	0	0	0	0	0	6.46688	0	0	0	0	0	0	0	0	0	0	0	0	0	0
lpHorErec1.1-1HG41321	0	0	0	0	0	0	0	6.46688	9.17869	0	0	0	0	0	0	0	0	0	0	0	0	0
lpHorErec1.1-1HG41322	0	0	0	0	0	0	0	0	9.17869	0	0	0	0	0	0	0	0	0	0	0	0	0
lpHorErec1.1-1HG41323	0	0	0	0	0	0	0	0	0	0	0	0	0	0	0	0	0	0	8.5571	0	0	0
lpHorErec1.1-1HG41324	0	0	5.73053	0	0	0	0	0	0	0	0	0	0	0	0	0	0	0	0	0	0	0
lpHorErec1.1-1HG41325	0	0	0	5.25765	0	0	0	0	0	0	0	0	0	0	0	0	0	0	0	0	0	0
lpHorErec1.1-1HG41326	0	0	5.73053	0	0	0	0	0	0	0	0	0	0	0	0	0	0	0	0	0	0	0
lpHorErec1.1-1HG41327	0	0	0	0	0	0	0	12.9338	0	0	0	0	0	0	0	0	0	0	0	0	0	0
lpHorErec1.1-1HG41328	0	0	0	0	0	0	0	6.46688	0	0	0	0	0	0	0	0	0	0	0	0	0	0
lpHorErec1.1-1HG41329	0	0	0	5.25765	0	0	0	0	0	0	0	0	0	0	0	0	0	0	0	0	0	0
lpHorErec1.1-1HG41330	0	0	5.73053	0	0	0	0	0	0	0	0	0	0	0	0	0	0	0	0	0	0	0
lpHorErec1.1-1HG41331	0	0	0	0	0	0	0	6.46688	9.17869	0	0	0	0	0	0	0	0	0	0	0	0	0
lpHorErec1.1-1HG41332	0	0	0	0	0	0	0	0	9.17869	0	0	0	0	0	0	0	0	0	0	0	0	0
lpHorErec1.1-1HG41333	0	0	0	0	0	0	0	6.46688	0	0	0	0	0	0	0	0	0	0	0	0	0	0
lpHorErec1.1-1HG41334	0	0	0	5.25765	0	0	0	0	0	0	0	0	0	0	0	0	0	0	0	0	0	0
lpHorErec1.1-1HG41335	0	5.92937	0	5.25765	0	0	0	0	0	0	0	0	0	0	0	0	0	0	0	0	0	0
lpHorErec1.1-1HG41336	0	0	0	5.25765	0	0	0	0	0	0	0	0	0	0	0	0	0	0	0	0	0	0
lpHorErec1.1-1HG41337	0	0	5.73053	0	0	0	0	0	0	0	0	0	0	0	0	0	0	0	0	0	0	0
lpHorErec1.1-1HG41338	0	0	5.73053	0	0	0	0	0	0	0	0	0	0	0	0	0	0	0	0	0	0	0
lpHorErec1.1-1HG41339	0	0	5.73053	0	0	0	0	0	0	0	0	0	0	0	0	0	0	0	0	0	0	0
lpHorErec1.1-1HG41340	0	0	5.73053	0	0	0	0	0	0	0	0	0	0	0	0	0	0	0	0	0	0	0
lpHorErec1.1-1HG41341	0	0	0	0	0	0	0	6.46688	0	0	0	0	0	0	0	0	0	0	0	0	0	0
lpHorErec1.1-1HG41342	0	0	17.1916	0	0	0	0	0	0	0	0	0	0	0	0	0	0	0	0	0	0	0
lpHorErec1.1-1HG41343	0	0	0	0	0	0	0	0	9.17869	0	0	0	0	0	0	0	0	0	0	0	0	0
lpHorErec1.1-1HG41344	0	0	0	5.25765	0	0	0	0	0	0	0	0	0	0	0	0	0	0	0	0	0	0
lpHorErec1.1-1HG41346	0	0	0	0	0	0	0	6.46688	0	0	0	0	0	0	0	0	0	0	0	0	0	0
lpHorErec1.1-1HG41347	0	0	0	0	0	0	0	0	9.17869	0	0	0	0	0	0	0	0	0	0	0	0	0
lpHorErec1.1-1HG41348	0	0	5.73053	0	0	0	0	0	0	0	0	0	0	119.227	0	0	0	0	0	0	0	0
lpHorErec1.1-1HG41349	0	0	0	5.25765	0	5.63054	0	0	0	0	0	5.78168	0	0	0	0	0	0	0	0	0	0
lpHorErec1.1-1HG41351	0	0	0	0	0	0	0	0	9.17869	0	0	0	0	0	0	0	0	0	0	0	0	0
lpHorErec1.1-1HG41352	0	0	0	0	0	0	0	0	9.17869	0	0	0	0	0	0	0	0	0	0	0	0	0
lpHorErec1.1-1HG41353	0	0	0	0	0	0	0	0	9.17869	0	0	0	0	0	0	0	0	0	0	0	0	0
lpHorErec1.1-1HG41354	0	0	5.73053	0	0	0	0	0	0	0	0	0	0	0	0	0	0	0	0	0	0	0
lpHorErec1.1-1HG41357	0	0	0	5.25765	0	0	0	0	0	0	0	0	0	0	0	0	0	0	0	5.10843	0	0
lpHorErec1.1-1HG41358	0	0	5.73053	0	0	0	0	0	0	0	0	0	0	0	0	0	0	0	0	0	0	0
lpHorErec1.1-1HG41361	0	0	0	0	0	0	0	0	9.17869	0	0	0	0	0	0	0	0	0	0	0	0	0
lpHorErec1.1-1HG41362	38.9482	0	85.9579	0	0	16.8916	6.52401	12.9338	0	12.4408	34.6859	46.2535	40.0542	0	33.8261	6.55329	23.3321	46.3511	0	45.9758	5.98322	30.8613
lpHorErec1.1-1HG41363	0	0	0	0	0	0	0	0	0	0	0	0	0	0	0	0	0	5.15013	0	0	0	0
lpHorErec1.1-1HG41364	0	0	0	0	4.74284	0	0	0	0	0	0	0	0	0	0	0	0	0	0	0	35.8993	0
lpHorErec1.1-1HG41365	0	0	0	0	0	0	0	0	0	0	0	0	0	0	0	0	0	0	8.5571	0	0	0
lpHorErec1.1-1HG41367	0	0	0	0	0	0	0	0	9.17869	0	0	0	0	0	0	0	0	0	0	0	0	0
lpHorErec1.1-1HG41368	0	0	0	0	0	0	0	6.46688	0	0	0	0	0	0	0	0	0	0	0	0	0	0
lpHorErec1.1-1HG41369	0	0	0	0	0	0	0	0	0	0	0	0	0	0	0	0	0	5.15013	0	0	0	0
lpHorErec1.1-1HG41370	0	11.8587	0	10.5153	0	0	0	0	0	0	0	0	0	0	0	0	104.994	113.303	0	61.3011	0	0
lpHorErec1.1-1HG41371	4.86853	5.92937	5.73053	5.25765	0	5.63054	0	0	0	0	5.78098	11.5634	13.3514	0	8.45652	0	0	20.6005	0	30.6506	0	0
lpHorErec1.1-1HG41372	0	0	0	0	4.74284	0	0	0	0	0	0	0	0	0	0	0	0	0	8.5571	0	0	0
lpHorErec1.1-1HG41373	0	0	5.73053	0	14.2285	5.63054	6.52401	0	0	0	0	5.78168	0	13.2475	0	6.55329	0	0	17.1142	0	17.9497	6.17227
lpHorErec1.1-1HG41374	0	0	0	0	18.9714	0	0	0	0	0	0	0	0	0	0	0	0	0	0	0	5.98322	0
lpHorErec1.1-1HG41376	0	5.92937	0	0	0	5.63054	6.52401	0	9.17869	0	0	0	0	0	0	6.55329	0	0	0	0	5.98322	0
lpHorErec1.1-1HG41378	0	0	0	0	0	0	0	6.46688	0	0	0	0	0	0	0	0	0	0	0	0	0	0
lpHorErec1.1-1HG41379	0	0	5.73053	0	0	0	0	0	0	0	0	0	0	0	0	0	0	0	0	0	0	0
lpHorErec1.1-1HG41380	0	0	5.73053	0	0	0	0	6.46688	0	0	0	0	0	0	0	0	0	0	0	0	0	0
lpHorErec1.1-1HG41381	0	5.92937	0	0	0	0	0	0	0	0	0	0	0	0	0	0	0	0	0	0	0	0
lpHorErec1.1-1HG41382	0	0	0	5.25765	0	0	0	0	0	0	0	0	0	0	0	0	0	0	0	0	0	0
lpHorErec1.1-1HG41383	0	0	5.73053	0	0	0	0	0	0	0	0	0	0	0	0	0	0	0	0	0	0	0
lpHorErec1.1-1HG41384	0	0	0	0	0	0	0	6.46688	0	0	0	0	0	0	0	0	0	0	0	0	0	0
lpHorErec1.1-1HG41385	0	0	0	0	0	0	0	6.46688	0	0	0	0	0	0	0	0	0	0	0	0	0	0
lpHorErec1.1-1HG41386	0	0	0	5.25765	4.74284	0	6.52401	6.46688	0	0	5.78098	23.1267	6.6757	0	0	0	0	0	8.5571	0	5.98322	6.17227
lpHorErec1.1-1HG41391	0	0	0	0	0	0	0	0	0	0	0	0	0	0	0	0	0	0	0	0	5.98322	0
lpHorErec1.1-1HG41393	0	0	0	0	0	0	0	0	0	0	0	0	0	0	0	0	0	0	8.5571	0	0	0
lpHorErec1.1-1HG41395	0	0	0	0	0	0	0	0	0	0	0	0	0	0	0	0	0	0	0	0	5.98322	0
lpHorErec1.1-1HG41397	0	0	0	0	0	0	0	6.46688	0	0	0	0	0	0	0	0	0	0	0	0	0	0
lpHorErec1.1-1HG41398	0	0	0	0	0	0	0	6.46688	9.17869	0	0	0	0	0	0	0	0	0	0	0	0	0
lpHorErec1.1-1HG41399	0	0	0	0	0	0	0	6.46688	0	0	0	0	0	0	0	0	0	0	0	0	0	0
lpHorErec1.1-1HG41400	0	5.92937	0	0	0	0	0	0	0	0	0	0	0	0	0	0	0	0	0	0	0	0
lpHorErec1.1-1HG41401	0	0	5.73053	0	0	0	0	0	0	0	0	0	0	0	0	0	0	0	0	0	0	0
lpHorErec1.1-1HG41405	0	0	0	0	0	0	0	6.46688	0	0	0	0	0	0	0	0	0	0	0	0	0	0
lpHorErec1.1-1HG41406	0	0	5.73053	0	0	0	6.52401	0	0	0	0	5.78168	0	0	0	0	0	0	0	0	5.98322	6.17227
lpHorErec1.1-1HG41408	0	0	0	0	0	0	0	0	0	0	0	0	0	13.2475	0	0	0	0	0	0	0	0
lpHorErec1.1-1HG41410	0	0	0	5.25765	0	0	0	0	0	0	0	0	0	0	0	0	0	0	0	0	0	0
lpHorErec1.1-1HG41411	0	11.8587	11.4611	0	4.74284	0	6.52401	0	0	0	0	5.78168	0	0	0	0	0	0	8.5571	0	0	6.17227
lpHorErec1.1-1HG41417	0	0	0	0	0	0	0	0	9.17869	0	0	0	0	0	0	0	0	0	0	0	0	0
lpHorErec1.1-1HG41418	0	0	0	0	0	0	0	0	0	0	0	0	0	0	0	0	0	0	0	0	5.98322	0
lpHorErec1.1-1HG41420	0	5.92937	17.1916	0	0	0	0	6.46688	18.3574	12.4408	0	17.3451	0	0	0	0	0	61.8015	8.5571	51.0843	0	6.17227
lpHorErec1.1-1HG41430	141.187	278.68	229.221	226.079	256.114	360.354	202.244	284.543	201.931	261.256	196.553	433.626	240.325	145.722	304.435	301.452	116.66	334.758	17.1142	321.831	119.664	407.37
lpHorErec1.1-1HG41432	4.86853	0	0	5.25765	4.74284	0	0	0	0	12.4408	0	5.78168	6.6757	0	0	13.1066	0	0	0	5.10843	0	0
lpHorErec1.1-1HG41435	77.8964	124.517	114.611	120.926	137.542	174.547	110.908	109.937	137.68	124.408	144.525	277.521	146.865	105.98	194.5	131.066	81.6622	185.405	17.1142	194.12	59.8322	172.824
lpHorErec1.1-1HG41439	0	0	0	0	0	0	0	6.46688	0	0	0	0	0	0	0	0	0	0	0	0	0	0
lpHorErec1.1-1HG41440	0	0	0	0	0	0	0	0	0	0	0	0	0	0	0	0	0	0	0	0	5.98322	0
lpHorErec1.1-1HG41441	0	0	0	0	0	0	0	0	0	0	5.78098	5.78168	0	0	8.45652	0	0	0	0	0	0	0
lpHorErec1.1-1HG41443	111.976	231.245	183.377	205.048	265.599	399.768	176.148	168.139	266.182	242.595	283.268	514.57	260.352	172.217	346.717	347.325	104.994	339.908	42.7855	316.722	95.7316	382.681
lpHorErec1.1-1HG41444	0	0	0	0	0	5.63054	0	0	0	0	0	0	0	0	0	0	0	0	8.5571	0	0	0
lpHorErec1.1-1HG41445	87.6335	77.0818	108.88	126.184	109.085	174.547	97.8601	90.5364	110.144	111.967	75.1528	150.324	60.0813	92.7324	101.478	111.406	93.3282	190.555	25.6713	117.494	53.849	129.618
lpHorErec1.1-1HG41446	0	0	0	0	0	0	0	0	0	0	0	0	0	13.2475	0	0	0	0	0	0	0	0
lpHorErec1.1-1HG41448	219.084	302.398	286.526	383.809	455.313	506.748	267.484	278.076	284.539	323.46	381.545	757.401	427.245	132.475	507.391	445.624	163.324	504.712	51.3426	510.843	179.497	611.055
lpHorErec1.1-1HG41456	0	0	0	0	0	5.63054	0	0	0	6.22038	0	0	0	0	0	0	0	0	0	0	0	0
lpHorErec1.1-1HG41458	29.2112	29.6468	28.6526	52.5765	42.6856	50.6748	84.8121	32.3344	18.3574	43.5426	40.4669	104.07	26.7028	39.7425	33.8261	65.5329	69.9962	72.1018	34.2284	66.4095	11.9664	30.8613
lpHorErec1.1-1HG41461	0	0	5.73053	5.25765	0	0	0	0	0	0	0	0	0	0	0	0	0	0	0	0	0	0
lpHorErec1.1-1HG41465	82.7649	0	0	0	0	0	0	0	0	49.763	520.288	179.232	353.812	13.2475	465.108	511.157	0	272.957	8.5571	275.855	17.9497	0
lpHorErec1.1-1HG41466	0	5.92937	0	0	4.74284	0	0	0	0	0	0	0	0	0	8.45652	0	0	0	0	0	0	0
lpHorErec1.1-1HG41467	0	0	5.73053	0	0	0	0	0	0	0	0	0	0	0	8.45652	0	0	30.9008	0	20.4337	0	0
lpHorErec1.1-1HG41468	0	0	0	0	4.74284	0	0	0	0	0	0	0	0	0	0	0	0	0	0	0	0	0
lpHorErec1.1-1HG41469	0	0	0	0	4.74284	0	0	0	0	0	0	0	0	0	0	0	0	0	0	0	0	0
lpHorErec1.1-1HG41471	0	0	0	5.25765	0	0	0	0	0	0	0	0	6.6757	0	0	0	0	0	0	0	0	0
lpHorErec1.1-1HG41478	0	0	0	0	0	0	0	6.46688	9.17869	0	0	0	0	0	0	0	0	0	0	0	0	0
lpHorErec1.1-1HG41484	0	5.92937	0	0	0	0	0	0	0	0	0	0	0	0	0	0	0	0	0	0	0	0
lpHorErec1.1-1HG41485	0	0	5.73053	10.5153	0	0	6.52401	0	0	0	0	0	0	0	0	0	0	0	0	0	0	0
lpHorErec1.1-1HG41486	0	0	5.73053	0	0	0	0	0	0	0	0	0	0	0	0	0	0	0	0	0	0	0
lpHorErec1.1-1HG41487	0	0	0	5.25765	0	0	0	0	0	0	0	0	0	0	0	0	0	0	0	0	0	0
lpHorErec1.1-1HG41489	0	0	5.73053	0	0	0	0	0	0	0	0	0	0	0	0	6.55329	0	0	0	0	0	0
lpHorErec1.1-1HG41494	82.7649	201.599	303.718	173.502	14.2285	123.872	117.432	103.47	146.859	211.493	115.62	161.887	160.217	13.2475	177.587	124.513	81.6622	133.903	8.5571	158.361	17.9497	141.962
lpHorErec1.1-1HG41498	0	0	0	0	4.74284	0	0	0	0	0	0	0	0	0	0	0	0	0	0	0	0	0
lpHorErec1.1-1HG41503	0	0	0	0	0	0	0	6.46688	0	6.22038	11.562	17.3451	20.0271	0	42.2826	0	0	0	0	5.10843	0	0
lpHorErec1.1-1HG41505	0	11.8587	0	5.25765	0	5.63054	6.52401	12.9338	0	0	5.78098	0	0	0	0	0	0	0	0	0	0	0
lpHorErec1.1-1HG41506	29.2112	59.2937	34.3832	52.5765	488.513	106.98	39.1441	32.3344	27.5361	12.4408	28.9049	17.3451	26.7028	13.2475	42.2826	6.55329	0	20.6005	111.242	30.6506	370.96	86.4118
lpHorErec1.1-1HG41507	4.86853	0	0	0	0	0	0	0	0	18.6611	0	0	0	0	0	0	23.3321	0	0	0	0	0
lpHorErec1.1-1HG41510	0	0	0	0	0	5.63054	0	0	0	0	0	0	0	0	0	0	0	0	0	0	0	0
lpHorErec1.1-1HG41516	0	0	0	0	18.9714	0	0	0	0	0	0	0	0	0	0	0	0	0	0	0	47.8658	0
lpHorErec1.1-1HG41518	0	0	5.73053	0	0	0	6.52401	0	0	0	0	0	0	0	0	0	0	0	0	0	0	0
lpHorErec1.1-1HG41534	0	5.92937	0	0	0	0	0	0	0	0	0	0	0	0	0	0	0	0	0	0	0	0
lpHorErec1.1-1HG41536	0	0	0	5.25765	0	0	0	0	18.3574	6.22038	5.78098	0	0	0	0	13.1066	0	5.15013	0	5.10843	0	0
lpHorErec1.1-1HG41541	4.86853	0	0	0	9.48569	5.63054	13.048	12.9338	9.17869	0	0	0	0	0	8.45652	0	0	0	8.5571	0	11.9664	0
lpHorErec1.1-1HG41543	0	5.92937	0	0	0	0	0	0	0	0	0	0	0	0	0	0	0	0	0	0	0	0
lpHorErec1.1-1HG41544	0	5.92937	0	0	0	0	0	0	0	0	0	0	0	0	0	0	0	0	0	0	0	0
lpHorErec1.1-1HG41549	0	5.92937	57.3053	15.773	0	0	0	6.46688	9.17869	49.763	46.2479	34.6901	20.0271	0	33.8261	0	11.666	72.1018	8.5571	71.518	17.9497	6.17227
lpHorErec1.1-1HG41550	4.86853	17.7881	5.73053	21.0306	4.74284	22.5221	6.52401	25.8675	9.17869	18.6611	11.562	23.1267	13.3514	0	33.8261	6.55329	11.666	10.3003	0	15.3253	11.9664	43.2059
lpHorErec1.1-1HG41551	4.86853	0	0	0	0	0	0	0	0	0	0	0	0	0	0	0	0	15.4504	0	15.3253	0	0
lpHorErec1.1-1HG41553	0	0	0	0	0	0	0	0	0	0	0	0	0	0	0	0	0	5.15013	17.1142	0	0	0
lpHorErec1.1-1HG41555	9.73705	41.5056	17.1916	21.0306	9.48569	56.3054	52.1921	38.8013	55.0721	0	17.3429	34.6901	33.3785	0	8.45652	26.2132	0	5.15013	17.1142	15.3253	11.9664	37.0336
lpHorErec1.1-1HG41556	0	0	0	0	0	0	0	0	0	0	0	0	0	0	0	0	0	5.15013	17.1142	5.10843	0	0
lpHorErec1.1-1HG41561	0	0	0	0	0	0	0	6.46688	9.17869	0	0	0	0	0	0	0	0	0	0	0	0	0
lpHorErec1.1-1HG41562	0	0	5.73053	0	0	0	0	0	0	0	0	0	0	0	0	0	0	0	0	0	0	0
lpHorErec1.1-1HG41563	0	0	0	0	0	0	6.52401	0	0	0	0	0	0	0	0	0	0	0	0	0	0	0
lpHorErec1.1-1HG41564	0	0	0	0	0	0	0	6.46688	0	0	0	0	0	0	0	0	0	0	0	0	0	0
lpHorErec1.1-1HG41565	14.6056	5.92937	22.9221	0	0	5.63054	6.52401	0	0	99.526	57.8098	5.78168	93.4598	0	76.1086	13.1066	0	123.603	0	127.711	0	0
lpHorErec1.1-1HG41566	0	0	5.73053	0	0	0	0	0	0	0	0	0	0	0	0	0	0	0	0	0	0	0
lpHorErec1.1-1HG41568	0	5.92937	0	0	0	0	0	0	0	0	0	0	0	0	0	0	0	0	0	0	0	0
lpHorErec1.1-1HG41570	0	0	22.9221	0	0	5.63054	0	6.46688	18.3574	74.6445	450.917	190.796	80.1084	0	422.826	6.55329	23.3321	247.206	8.5571	280.963	0	6.17227
lpHorErec1.1-1HG41571	0	0	0	0	0	0	0	0	0	0	0	5.78168	6.6757	0	0	0	0	0	0	0	0	0
lpHorErec1.1-1HG41572	365.139	670.019	687.663	531.023	284.571	1165.52	632.829	847.162	559.9	422.986	838.242	994.45	1448.63	2172.59	761.086	701.203	1703.24	412.01	128.357	352.481	358.993	1098.66
lpHorErec1.1-1HG41573	0	0	17.1916	5.25765	0	16.8916	6.52401	6.46688	0	0	0	0	0	0	0	0	0	0	8.5571	0	0	6.17227
lpHorErec1.1-1HG41580	0	0	0	0	0	0	6.52401	0	0	0	0	0	0	0	0	0	0	0	0	0	0	0
lpHorErec1.1-1HG41588	0	0	5.73053	0	4.74284	0	0	0	0	0	0	0	0	0	0	0	0	0	0	5.10843	0	0
lpHorErec1.1-1HG41590	0	0	0	0	0	0	0	0	0	0	0	0	0	0	0	0	11.666	5.15013	0	0	0	0
lpHorErec1.1-1HG41593	0	0	0	0	0	0	0	0	0	0	0	0	0	0	0	0	11.666	0	0	5.10843	0	0
lpHorErec1.1-1HG41594	0	11.8587	0	5.25765	0	0	6.52401	0	0	0	11.562	11.5634	0	0	0	0	11.666	0	0	0	0	0
lpHorErec1.1-1HG41595	0	11.8587	22.9221	5.25765	18.9714	16.8916	19.572	12.9338	0	0	0	34.6901	0	0	33.8261	0	0	0	0	5.10843	5.98322	12.3445
lpHorErec1.1-1HG41597	0	0	5.73053	0	0	0	0	0	0	0	0	0	0	0	0	0	0	0	0	0	0	0
lpHorErec1.1-1HG41598	0	0	5.73053	0	0	0	0	0	0	0	0	0	0	0	0	0	0	0	0	0	0	0
lpHorErec1.1-1HG41599	0	0	0	0	0	0	0	6.46688	0	0	0	0	0	0	0	0	0	0	0	0	0	0
lpHorErec1.1-1HG41600	0	0	5.73053	0	0	0	0	0	0	0	0	0	0	0	0	0	0	0	0	0	0	0
lpHorErec1.1-1HG41601	0	0	0	0	0	0	0	6.46688	0	0	0	0	0	0	0	0	0	0	0	0	0	0
lpHorErec1.1-1HG41602	0	0	0	0	0	0	0	0	9.17869	0	0	0	0	0	0	0	0	0	0	0	0	0
lpHorErec1.1-1HG41603	0	0	0	0	0	0	0	0	0	0	0	0	0	0	0	0	0	0	0	0	5.98322	0
lpHorErec1.1-1HG41604	0	0	0	5.25765	0	0	0	0	0	0	0	0	0	0	0	0	0	0	0	0	0	0
lpHorErec1.1-1HG41605	0	0	0	0	0	0	0	6.46688	0	0	0	0	0	0	0	0	0	0	0	0	0	0
lpHorErec1.1-1HG41606	0	0	0	5.25765	0	0	0	0	9.17869	0	0	0	0	0	0	0	0	0	0	0	0	0
lpHorErec1.1-1HG41607	0	0	0	0	0	0	0	6.46688	0	0	0	0	0	0	0	0	0	0	0	0	0	0
lpHorErec1.1-1HG41608	0	0	0	0	0	11.2611	0	0	0	0	0	0	0	0	0	0	0	0	0	0	0	0
lpHorErec1.1-1HG41609	0	0	5.73053	0	0	5.63054	0	6.46688	0	0	0	0	0	0	0	0	0	0	0	0	0	0
lpHorErec1.1-1HG41611	0	0	0	0	0	0	0	0	9.17869	0	0	0	0	0	0	0	0	0	0	0	0	0
lpHorErec1.1-1HG41612	0	0	0	0	0	0	6.52401	0	0	0	0	0	0	0	0	0	0	0	0	0	0	0
lpHorErec1.1-1HG41613	19.4741	65.2231	11.4611	26.2883	47.4284	61.9359	45.6681	25.8675	45.8935	18.6611	11.562	46.2535	20.0271	13.2475	16.913	19.6599	34.9981	0	17.1142	30.6506	47.8658	74.0672
lpHorErec1.1-1HG41614	82.7649	0	0	0	0	0	0	0	0	267.476	46.2479	5.78168	193.595	0	76.1086	432.517	0	30.9008	0	5.10843	0	0
lpHorErec1.1-1HG41615	97.3705	237.175	114.611	157.73	90.114	264.635	130.48	161.672	146.859	199.052	242.801	474.098	206.947	158.97	219.869	170.386	58.3301	221.455	17.1142	209.445	23.9329	376.508
lpHorErec1.1-1HG41616	0	0	0	0	0	0	0	0	0	0	0	0	0	0	0	0	0	0	0	0	5.98322	0
lpHorErec1.1-1HG41617	14.6056	23.7175	11.4611	31.5459	14.2285	28.1527	32.62	19.4006	18.3574	6.22038	0	0	0	0	8.45652	19.6599	0	0	8.5571	10.2169	17.9497	18.5168
lpHorErec1.1-1HG41621	0	0	0	0	0	5.63054	0	0	0	0	0	0	0	0	0	0	0	0	0	0	0	0
lpHorErec1.1-1HG41622	0	0	0	0	0	0	0	0	0	0	0	0	0	0	0	0	0	10.3003	0	15.3253	0	0
lpHorErec1.1-1HG41623	0	0	0	5.25765	0	0	0	0	0	0	0	0	0	0	0	0	0	0	0	0	0	0
lpHorErec1.1-1HG41626	0	0	0	0	0	0	0	0	0	0	0	0	0	13.2475	0	0	0	0	0	0	0	0
lpHorErec1.1-1HG41628	0	0	0	0	9.48569	0	0	0	0	0	0	0	0	0	0	0	0	0	0	0	11.9664	0
lpHorErec1.1-1HG41629	0	0	5.73053	0	4.74284	0	0	6.46688	9.17869	0	0	0	0	0	0	0	0	0	0	0	5.98322	0
lpHorErec1.1-1HG41630	0	0	0	0	0	5.63054	0	0	0	0	0	0	0	0	0	0	0	0	0	0	0	0
lpHorErec1.1-1HG41631	0	0	0	0	0	0	0	0	0	0	0	0	6.6757	0	0	0	0	0	0	0	0	0
lpHorErec1.1-1HG41632	0	0	0	0	0	0	0	0	9.17869	0	0	0	0	0	0	0	0	0	0	0	0	0
lpHorErec1.1-1HG41638	0	0	0	0	0	0	0	0	0	0	0	0	0	0	0	0	11.666	15.4504	0	5.10843	0	0
lpHorErec1.1-1HG41639	0	0	0	0	0	0	0	6.46688	0	0	0	0	0	0	0	0	0	0	0	0	0	0
lpHorErec1.1-1HG41640	0	0	0	0	0	0	0	0	0	0	0	5.78168	13.3514	0	0	19.6599	0	0	8.5571	5.10843	0	0
lpHorErec1.1-1HG41641	4.86853	0	0	0	0	0	0	0	0	0	0	5.78168	0	0	0	0	0	0	0	0	0	0
lpHorErec1.1-1HG41642	0	11.8587	0	5.25765	0	0	6.52401	12.9338	18.3574	0	0	0	0	0	0	0	0	5.15013	0	5.10843	0	0
lpHorErec1.1-1HG41643	0	0	0	0	0	0	0	0	0	0	5.78098	0	0	0	0	0	0	0	0	0	0	0
lpHorErec1.1-1HG41645	0	11.8587	34.3832	5.25765	4.74284	39.4137	13.048	19.4006	27.5361	18.6611	17.3429	5.78168	6.6757	0	16.913	6.55329	0	5.15013	17.1142	0	35.8993	30.8613
lpHorErec1.1-1HG41648	24.3426	0	0	21.0306	0	0	0	0	9.17869	0	0	0	6.6757	0	0	0	198.322	20.6005	0	20.4337	0	0
lpHorErec1.1-1HG41649	4.86853	0	0	0	0	0	0	0	0	0	0	0	0	0	0	0	0	5.15013	0	0	0	0
lpHorErec1.1-1HG41652	0	0	5.73053	0	0	0	0	0	9.17869	0	0	0	0	0	0	0	0	0	0	0	0	0
lpHorErec1.1-1HG41653	0	0	5.73053	0	0	0	0	0	0	0	0	0	0	0	0	0	0	0	0	0	0	0
lpHorErec1.1-1HG41654	0	0	0	10.5153	0	0	0	0	36.7148	0	0	0	0	0	0	0	0	0	0	0	0	0
lpHorErec1.1-1HG41655	0	0	0	0	52.1713	0	0	0	0	0	0	0	0	0	0	0	0	0	0	0	11.9664	0
lpHorErec1.1-1HG41656	14.6056	17.7881	22.9221	15.773	0	0	6.52401	25.8675	18.3574	0	0	0	0	0	0	0	0	0	0	0	0	0
lpHorErec1.1-1HG41658	0	0	0	0	0	0	0	6.46688	0	0	0	0	0	0	0	0	0	0	0	0	0	0
lpHorErec1.1-1HG41662	0	11.8587	0	0	0	0	0	0	0	24.8815	0	0	0	79.4849	0	0	0	0	0	0	0	0
lpHorErec1.1-1HG41663	0	0	0	0	0	0	0	0	0	0	0	0	0	0	0	0	0	0	0	0	5.98322	0
lpHorErec1.1-1HG41664	0	0	0	10.5153	0	0	0	0	0	0	0	0	0	0	8.45652	0	0	0	0	0	0	0
lpHorErec1.1-1HG41666	0	0	0	0	0	0	0	0	0	0	0	0	6.6757	0	0	6.55329	0	0	0	0	0	0
lpHorErec1.1-1HG41674	0	0	0	0	0	0	0	0	18.3574	0	5.78098	5.78168	0	0	0	0	0	0	0	0	0	0
lpHorErec1.1-1HG41675	0	0	5.73053	0	0	0	0	0	0	0	0	0	0	0	0	0	0	0	0	0	0	0
lpHorErec1.1-1HG41680	4.86853	29.6468	17.1916	36.8036	23.7142	45.0443	52.1921	12.9338	36.7148	0	0	0	0	13.2475	8.45652	0	23.3321	10.3003	77.0139	5.10843	5.98322	49.3781
lpHorErec1.1-1HG41681	4.86853	11.8587	0	21.0306	23.7142	39.4137	26.096	25.8675	27.5361	6.22038	0	5.78168	6.6757	0	0	6.55329	0	0	17.1142	0	5.98322	12.3445
lpHorErec1.1-1HG41682	0	0	0	0	18.9714	0	0	0	0	0	0	0	0	0	0	0	0	0	0	0	5.98322	0
lpHorErec1.1-1HG41683	0	0	0	0	0	0	0	0	0	0	0	0	0	0	0	0	0	0	8.5571	0	0	0
lpHorErec1.1-1HG41693	0	0	0	0	0	0	6.52401	6.46688	0	0	0	0	0	0	0	0	0	0	0	0	0	0
lpHorErec1.1-1HG41694	0	0	0	0	0	0	0	6.46688	18.3574	0	0	0	0	0	0	0	0	0	0	5.10843	11.9664	0
lpHorErec1.1-1HG41696	0	0	0	0	0	0	0	0	0	0	0	0	0	0	0	6.55329	0	0	0	0	0	0
lpHorErec1.1-1HG41697	0	0	0	5.25765	4.74284	0	0	0	0	0	0	5.78168	0	0	0	0	0	0	8.5571	0	0	0
lpHorErec1.1-1HG41698	0	0	0	5.25765	0	0	0	0	0	0	0	5.78168	0	0	0	0	0	0	0	0	0	6.17227
lpHorErec1.1-1HG41699	38.9482	0	0	26.2883	0	5.63054	0	6.46688	0	12.4408	17.3429	17.3451	0	0	8.45652	19.6599	0	0	0	0	0	18.5168
lpHorErec1.1-1HG41706	0	0	0	0	4.74284	0	0	0	0	0	0	0	0	0	0	0	0	0	0	0	0	0
lpHorErec1.1-1HG41708	4.86853	29.6468	34.3832	15.773	23.7142	22.5221	13.048	25.8675	0	18.6611	11.562	40.4718	13.3514	39.7425	33.8261	6.55329	81.6622	30.9008	0	5.10843	11.9664	24.6891
lpHorErec1.1-1HG41709	0	0	0	0	4.74284	0	0	0	0	0	0	0	0	0	0	0	0	0	17.1142	0	0	12.3445
lpHorErec1.1-1HG41710	0	0	0	0	0	5.63054	6.52401	6.46688	0	0	0	0	0	0	0	6.55329	0	0	8.5571	0	5.98322	12.3445
lpHorErec1.1-1HG41711	0	0	0	10.5153	0	0	0	0	0	12.4408	5.78098	0	6.6757	0	0	0	0	0	0	0	0	0
lpHorErec1.1-1HG41714	24.3426	53.3643	80.2274	73.6071	99.5997	101.35	65.2401	19.4006	36.7148	0	23.1239	17.3451	20.0271	26.495	8.45652	6.55329	23.3321	5.15013	256.713	15.3253	77.7819	80.2395
lpHorErec1.1-1HG41717	0	0	0	0	4.74284	0	0	6.46688	0	0	0	0	0	0	0	0	0	0	0	0	0	0
lpHorErec1.1-1HG41718	0	0	0	0	4.74284	0	0	0	0	0	0	0	0	0	0	0	0	0	0	0	35.8993	0
lpHorErec1.1-1HG41719	0	0	0	0	0	0	0	6.46688	0	0	0	0	0	0	0	0	0	0	0	0	0	0
lpHorErec1.1-1HG41720	4.86853	0	5.73053	0	0	0	0	0	0	0	0	0	0	0	0	0	0	0	0	0	5.98322	0
lpHorErec1.1-1HG41721	0	0	0	0	9.48569	0	0	0	0	0	0	0	0	0	0	0	0	0	0	0	29.9161	0
lpHorErec1.1-1HG41722	0	0	5.73053	5.25765	0	0	0	0	0	0	0	0	0	0	0	0	0	0	0	0	0	0
lpHorErec1.1-1HG41723	0	0	0	0	0	5.63054	0	6.46688	0	0	0	0	0	0	0	0	0	0	0	0	0	0
lpHorErec1.1-1HG41724	4.86853	11.8587	97.419	315.459	218.171	9504.34	6.52401	58.2019	110.144	0	0	0	0	79.4849	0	0	81.6622	0	0	0	245.312	8591.8
lpHorErec1.1-1HG41725	0	0	0	0	0	0	0	0	0	0	0	0	0	0	0	6.55329	0	0	8.5571	0	0	0
lpHorErec1.1-1HG41728	0	5.92937	0	0	0	0	0	0	0	0	0	0	0	0	0	0	0	0	0	0	0	0
lpHorErec1.1-1HG41729	0	5.92937	5.73053	0	0	0	0	0	0	6.22038	0	0	6.6757	0	8.45652	0	0	5.15013	0	0	0	0
lpHorErec1.1-1HG41732	277.506	0	0	0	0	45.0443	0	6.46688	0	37.3223	40.4669	109.852	260.352	39.7425	177.587	976.441	303.317	180.254	0	132.819	11.9664	74.0672
lpHorErec1.1-1HG41733	0	0	17.1916	0	0	0	0	0	0	0	0	5.78168	0	0	0	0	0	0	0	0	0	0
lpHorErec1.1-1HG41734	0	23.7175	0	10.5153	0	0	0	19.4006	0	0	0	5.78168	0	0	25.3695	13.1066	0	0	0	0	0	0
lpHorErec1.1-1HG41735	0	35.5762	34.3832	36.8036	28.4571	73.197	32.62	0	45.8935	6.22038	11.562	11.5634	26.7028	52.99	8.45652	0	11.666	5.15013	34.2284	5.10843	89.7483	37.0336
lpHorErec1.1-1HG41736	0	0	0	0	0	0	0	0	9.17869	0	0	0	0	0	0	0	0	0	0	0	0	0
lpHorErec1.1-1HG41738	0	0	0	0	0	0	0	0	0	0	0	0	0	0	0	0	0	0	0	5.10843	0	0
lpHorErec1.1-1HG41740	4.86853	11.8587	11.4611	5.25765	4.74284	5.63054	13.048	6.46688	0	6.22038	0	11.5634	0	0	0	0	0	10.3003	8.5571	5.10843	5.98322	0
lpHorErec1.1-1HG41741	0	0	11.4611	0	0	0	6.52401	0	0	12.4408	23.1239	11.5634	20.0271	0	42.2826	19.6599	0	0	0	5.10843	0	0
lpHorErec1.1-1HG41742	0	0	5.73053	0	0	0	0	0	9.17869	0	0	0	0	0	0	0	0	0	0	0	0	0
lpHorErec1.1-1HG41743	0	0	0	0	0	0	0	0	9.17869	0	0	0	0	0	0	0	0	0	0	0	0	0
lpHorErec1.1-1HG41744	48.6853	0	11.4611	0	9.48569	0	0	0	9.17869	12.4408	5.78098	17.3451	33.3785	13.2475	8.45652	58.9797	0	5.15013	0	20.4337	29.9161	12.3445
lpHorErec1.1-1HG41745	457.641	142.305	194.838	273.398	232.399	613.728	84.8121	174.606	192.753	143.069	92.4957	121.415	874.517	172.217	186.043	622.563	244.987	221.455	25.6713	209.445	364.977	1036.94
lpHorErec1.1-1HG41746	0	5.92937	5.73053	15.773	0	0	0	0	0	24.8815	63.5908	34.6901	33.3785	0	42.2826	39.3198	23.3321	41.201	0	45.9758	0	0
lpHorErec1.1-1HG41747	4.86853	5.92937	0	0	0	0	0	0	0	0	5.78098	0	0	0	0	6.55329	0	0	0	0	0	0
lpHorErec1.1-1HG41748	0	0	0	0	0	0	0	0	0	0	0	0	0	0	0	0	0	0	0	0	5.98322	0
lpHorErec1.1-1HG41749	0	11.8587	22.9221	5.25765	0	0	0	0	0	0	0	0	0	0	0	0	0	0	0	0	0	0
lpHorErec1.1-1HG41753	4.86853	29.6468	80.2274	21.0306	0	67.5664	0	12.9338	27.5361	24.8815	0	121.415	6.6757	26.495	0	6.55329	34.9981	36.0509	8.5571	30.6506	0	24.6891
lpHorErec1.1-1HG41758	0	0	0	0	14.2285	0	0	0	0	0	0	0	0	0	0	0	0	0	0	0	41.8826	0
lpHorErec1.1-1HG41760	0	0	0	0	9.48569	0	0	0	0	0	0	0	0	0	0	0	0	0	0	0	11.9664	6.17227
lpHorErec1.1-1HG41762	0	0	0	0	85.3712	0	0	0	0	0	0	0	0	0	0	0	0	0	0	0	53.849	0
lpHorErec1.1-1HG41764	0	0	0	0	0	0	0	0	0	0	0	0	0	0	0	0	0	0	0	0	0	6.17227
lpHorErec1.1-1HG41766	0	0	0	0	0	5.63054	6.52401	0	0	0	5.78098	0	0	0	0	0	0	0	0	0	0	0
lpHorErec1.1-1HG41767	0	0	0	0	0	0	0	0	0	0	0	0	0	0	0	0	0	0	8.5571	0	0	0
lpHorErec1.1-1HG41768	0	0	0	0	0	0	0	0	0	0	0	0	0	0	0	0	0	0	8.5571	0	0	0
lpHorErec1.1-1HG41776	0	5.92937	0	5.25765	0	0	0	0	0	6.22038	0	0	0	0	0	0	0	5.15013	0	0	0	0
lpHorErec1.1-1HG41777	14.6056	5.92937	28.6526	0	0	0	0	12.9338	0	130.628	115.62	69.3802	140.19	0	67.6521	85.1928	0	15.4504	8.5571	40.8674	0	0
lpHorErec1.1-1HG41778	0	0	0	0	33.1999	0	0	0	0	0	0	0	0	0	0	0	0	0	0	0	11.9664	0
lpHorErec1.1-1HG41780	63.2908	65.2231	63.0358	120.926	479.027	67.5664	26.096	19.4006	73.4295	31.1019	80.9337	92.5069	100.136	66.2374	84.5652	72.0862	81.6622	66.9516	0	51.0843	562.423	61.7227
lpHorErec1.1-1HG41781	29.2112	0	11.4611	10.5153	0	11.2611	0	19.4006	9.17869	62.2038	34.6859	34.6901	53.4056	0	50.7391	104.853	11.666	10.3003	0	10.2169	0	18.5168
lpHorErec1.1-1HG41784	0	0	0	0	0	0	0	0	0	0	0	5.78168	0	0	0	0	0	0	0	5.10843	0	0
lpHorErec1.1-1HG41786	0	0	5.73053	0	0	0	6.52401	0	0	0	0	0	0	0	0	0	0	0	0	0	0	0
lpHorErec1.1-1HG41787	0	0	0	0	0	0	0	0	0	0	0	0	0	0	0	0	0	5.15013	0	5.10843	0	0
lpHorErec1.1-1HG41793	0	0	0	0	0	0	0	0	0	0	5.78098	0	0	0	0	0	0	5.15013	0	0	0	0
lpHorErec1.1-1HG41794	189.872	260.892	257.874	294.428	227.656	292.788	293.58	310.41	284.539	180.391	98.2767	508.788	247.001	291.445	84.5652	190.046	454.975	226.606	8.5571	178.795	227.362	308.613
lpHorErec1.1-1HG41795	0	0	5.73053	0	0	0	6.52401	0	0	12.4408	34.6859	17.3451	33.3785	0	33.8261	26.2132	11.666	10.3003	0	0	0	12.3445
lpHorErec1.1-1HG41796	0	0	0	0	23.7142	0	0	0	0	0	0	0	0	0	0	0	0	0	0	0	5.98322	0
lpHorErec1.1-1HG41797	19.4741	5.92937	0	31.5459	9.48569	0	6.52401	6.46688	9.17869	6.22038	0	11.5634	0	13.2475	0	0	23.3321	0	42.7855	0	11.9664	0
lpHorErec1.1-1HG41798	4.86853	0	0	0	0	0	0	0	0	0	0	0	0	0	0	0	0	0	0	0	0	0
lpHorErec1.1-1HG41799	4.86853	0	5.73053	0	0	0	0	0	0	18.6611	0	0	0	0	0	0	0	10.3003	0	10.2169	0	0
lpHorErec1.1-1HG41802	14.6056	0	0	0	0	0	0	0	0	0	69.3718	92.5069	26.7028	0	33.8261	0	0	20.6005	179.699	15.3253	5.98322	0
lpHorErec1.1-1HG41804	0	5.92937	11.4611	0	0	0	0	0	0	12.4408	11.562	11.5634	0	0	33.8261	0	11.666	20.6005	0	25.5421	0	0
lpHorErec1.1-1HG41806	4.86853	0	5.73053	0	0	0	0	6.46688	9.17869	0	0	0	0	0	0	0	0	0	0	0	0	0
lpHorErec1.1-1HG41808	0	0	0	0	0	0	6.52401	0	0	0	0	0	0	0	0	0	0	0	0	0	0	0
lpHorErec1.1-1HG41809	0	0	0	0	0	0	0	0	0	0	5.78098	0	0	0	0	0	0	0	0	5.10843	0	0
lpHorErec1.1-1HG41810	0	0	0	5.25765	0	0	0	0	0	0	0	0	0	0	0	0	0	0	0	0	0	0
lpHorErec1.1-1HG41813	19.4741	0	0	47.3189	4.74284	0	0	0	9.17869	0	0	0	0	13.2475	0	0	209.988	206.005	0	163.47	0	0
lpHorErec1.1-1HG41814	0	5.92937	0	0	0	0	6.52401	0	0	0	0	0	0	0	0	0	0	0	0	0	0	0
lpHorErec1.1-1HG41816	9.73705	5.92937	0	10.5153	0	11.2611	0	6.46688	9.17869	0	17.3429	0	0	0	0	0	0	10.3003	0	20.4337	0	0
lpHorErec1.1-1HG41817	14.6056	35.5762	80.2274	10.5153	14.2285	5.63054	39.1441	32.3344	36.7148	24.8815	11.562	11.5634	13.3514	0	33.8261	0	58.3301	20.6005	0	20.4337	29.9161	6.17227
lpHorErec1.1-1HG41835	0	0	0	0	4.74284	0	0	0	0	0	0	0	0	0	0	0	0	0	0	0	0	0
lpHorErec1.1-1HG41836	4.86853	0	0	0	0	0	0	0	0	6.22038	11.562	17.3451	0	0	0	0	11.666	15.4504	0	10.2169	5.98322	0
lpHorErec1.1-1HG41837	0	0	0	0	0	0	0	0	0	0	0	0	0	0	8.45652	0	0	5.15013	0	0	0	0
lpHorErec1.1-1HG41838	0	0	0	0	0	0	0	0	0	6.22038	0	0	0	0	0	0	0	0	0	10.2169	0	0
lpHorErec1.1-1HG41844	0	0	0	0	0	0	0	0	0	0	0	0	0	0	0	0	0	5.15013	0	10.2169	0	0
lpHorErec1.1-1HG41853	0	5.92937	5.73053	0	0	0	6.52401	6.46688	0	0	0	0	0	0	0	0	0	0	0	0	0	0
lpHorErec1.1-1HG41854	0	0	0	0	0	0	0	0	0	0	0	0	0	0	0	0	0	0	8.5571	0	0	0
lpHorErec1.1-1HG41855	0	0	0	0	0	0	0	0	0	0	0	0	0	0	0	0	0	0	8.5571	0	0	0
lpHorErec1.1-1HG41856	0	0	0	0	0	5.63054	0	0	0	0	0	0	0	0	8.45652	0	0	5.15013	0	0	0	0
lpHorErec1.1-1HG41860	0	0	0	5.25765	0	0	0	0	0	0	0	0	0	0	0	0	0	0	0	0	0	0
lpHorErec1.1-1HG41863	107.108	77.0818	126.072	110.411	0	33.7832	26.096	64.6688	91.7869	31.1019	618.565	208.141	93.4598	0	270.609	45.8731	256.653	236.906	34.2284	199.229	0	18.5168
lpHorErec1.1-1HG41865	4.86853	0	0	0	0	0	0	0	0	6.22038	0	0	6.6757	0	0	19.6599	0	0	0	0	0	0
lpHorErec1.1-1HG41866	0	11.8587	0	0	0	0	6.52401	6.46688	0	0	0	0	0	0	0	0	0	0	0	5.10843	0	0
lpHorErec1.1-1HG41872	0	0	0	0	0	0	6.52401	0	9.17869	0	0	0	0	0	0	0	0	0	0	0	0	0
lpHorErec1.1-1HG41874	9.73705	0	0	0	0	0	0	0	0	0	0	0	0	0	0	0	0	0	0	0	0	0
lpHorErec1.1-1HG41875	0	0	0	0	0	0	0	0	0	0	5.78098	0	0	0	0	0	0	0	0	5.10843	0	0
lpHorErec1.1-1HG41878	0	0	0	0	0	0	6.52401	0	0	0	0	0	0	0	0	0	0	0	0	0	0	0
lpHorErec1.1-1HG41882	0	11.8587	5.73053	0	0	0	0	0	0	0	0	0	0	0	0	0	11.666	0	0	0	0	0
lpHorErec1.1-1HG41883	0	0	34.3832	5.25765	0	5.63054	13.048	0	0	31.1019	28.9049	5.78168	13.3514	0	25.3695	0	0	20.6005	8.5571	20.4337	0	6.17227
lpHorErec1.1-1HG41887	0	0	0	0	0	0	0	0	0	0	0	0	0	0	0	0	0	0	8.5571	0	0	0
lpHorErec1.1-1HG41889	29.2112	0	0	0	0	0	0	0	0	0	0	0	6.6757	0	25.3695	6.55329	0	0	8.5571	0	0	0
lpHorErec1.1-1HG41890	0	0	0	0	0	0	0	6.46688	0	0	0	0	0	0	0	0	0	0	0	0	0	0
lpHorErec1.1-1HG41898	0	0	0	0	0	0	0	0	0	0	0	0	0	0	0	0	0	30.9008	0	10.2169	0	0
lpHorErec1.1-1HG41899	0	0	0	0	9.48569	0	0	0	0	0	0	0	0	0	0	0	0	0	0	0	5.98322	0
lpHorErec1.1-1HG41900	0	0	0	0	4.74284	0	0	0	0	0	0	0	0	0	0	0	0	0	0	0	0	0
lpHorErec1.1-1HG41901	0	0	0	0	0	0	0	0	0	0	0	0	0	0	0	0	23.3321	180.254	0	194.12	0	0
lpHorErec1.1-1HG41902	14.6056	53.3643	91.6884	110.411	42.6856	90.0886	39.1441	64.6688	55.0721	74.6445	57.8098	109.852	40.0542	0	50.7391	39.3198	0	118.453	0	76.6264	59.8322	80.2395
lpHorErec1.1-1HG41903	0	0	0	0	0	0	0	0	0	0	0	0	0	0	8.45652	0	0	0	0	0	0	0
lpHorErec1.1-1HG41905	19.4741	17.7881	28.6526	10.5153	18.9714	39.4137	19.572	38.8013	27.5361	18.6611	11.562	80.9436	6.6757	0	25.3695	19.6599	23.3321	41.201	17.1142	25.5421	11.9664	24.6891
lpHorErec1.1-1HG41907	4.86853	5.92937	17.1916	15.773	18.9714	16.8916	0	19.4006	9.17869	6.22038	0	0	0	0	0	6.55329	0	0	17.1142	0	11.9664	6.17227
lpHorErec1.1-1HG41908	0	0	5.73053	0	0	5.63054	6.52401	0	0	0	0	0	0	13.2475	0	0	0	0	0	0	5.98322	0
lpHorErec1.1-1HG41909	0	0	0	0	0	5.63054	0	0	0	0	0	0	0	0	0	0	0	0	0	0	0	0
lpHorErec1.1-1HG41910	34.0797	47.435	80.2274	26.2883	23.7142	73.197	45.6681	77.6026	55.0721	24.8815	5.78098	52.0352	73.4327	0	42.2826	26.2132	23.3321	66.9516	8.5571	112.385	11.9664	37.0336
lpHorErec1.1-1HG41912	0	0	0	0	14.2285	0	0	0	0	0	0	0	0	0	0	0	0	0	0	0	0	0
lpHorErec1.1-1HG41913	0	0	5.73053	0	0	0	6.52401	0	0	0	0	0	0	0	8.45652	0	0	0	0	0	0	0
lpHorErec1.1-1HG41914	0	5.92937	0	78.8648	0	0	0	0	18.3574	0	0	0	0	0	0	0	0	0	0	0	0	6.17227
lpHorErec1.1-1HG41916	0	41.5056	57.3053	1766.57	0	28.1527	13.048	84.0695	706.759	0	0	0	0	0	0	0	0	0	25.6713	0	0	24.6891
lpHorErec1.1-1HG41920	0	59.2937	57.3053	31.5459	109.085	16.8916	65.2401	51.7351	36.7148	12.4408	11.562	11.5634	0	26.495	0	13.1066	11.666	0	51.3426	10.2169	95.7316	61.7227
lpHorErec1.1-1HG41922	0	0	0	5.25765	0	0	0	0	0	0	0	0	0	0	0	0	0	0	0	0	0	0
lpHorErec1.1-1HG41924	0	0	0	5.25765	0	0	0	0	0	0	0	0	0	0	0	0	0	0	0	0	0	0
lpHorErec1.1-1HG41933	0	0	5.73053	89.3801	4.74284	123.872	0	0	36.7148	0	0	0	0	52.99	0	0	0	0	0	0	0	92.584
lpHorErec1.1-1HG41935	0	0	0	5.25765	0	5.63054	0	0	0	43.5426	283.268	28.9084	60.0813	0	329.804	45.8731	0	360.509	0	296.289	0	0
lpHorErec1.1-1HG41936	0	0	0	0	0	0	0	0	0	0	0	0	0	0	0	6.55329	11.666	5.15013	0	0	0	0
lpHorErec1.1-1HG41937	4.86853	0	0	0	4.74284	0	0	0	0	0	0	0	0	0	16.913	0	0	0	0	0	0	0
lpHorErec1.1-1HG41938	0	0	0	0	0	0	0	0	0	0	0	0	0	52.99	0	6.55329	0	0	8.5571	0	0	0
lpHorErec1.1-1HG41941	4.86853	5.92937	0	0	0	5.63054	0	0	0	0	11.562	0	6.6757	0	0	6.55329	0	0	0	0	5.98322	0
lpHorErec1.1-1HG41942	0	0	0	0	0	0	0	0	0	0	0	0	0	13.2475	0	0	0	0	0	0	0	0
lpHorErec1.1-1HG41943	4.86853	166.022	97.419	63.0918	0	61.9359	104.384	103.47	36.7148	31.1019	57.8098	86.7253	26.7028	79.4849	42.2826	26.2132	11.666	30.9008	0	10.2169	0	61.7227
lpHorErec1.1-1HG41945	0	0	0	0	0	0	0	0	9.17869	0	0	0	0	0	0	0	0	0	0	0	0	0
lpHorErec1.1-1HG41947	9.73705	5.92937	51.5747	21.0306	28.4571	11.2611	6.52401	19.4006	18.3574	18.6611	17.3429	11.5634	20.0271	0	8.45652	19.6599	0	20.6005	0	45.9758	5.98322	6.17227
lpHorErec1.1-1HG41948	0	0	0	0	4.74284	0	0	0	0	0	0	0	0	0	0	0	0	0	0	0	0	0
lpHorErec1.1-1HG41949	0	0	0	0	0	0	0	0	0	0	0	0	0	1629.44	0	0	0	0	0	0	0	0
lpHorErec1.1-1HG41950	0	0	0	0	0	0	0	0	0	0	0	0	0	3696.05	0	0	0	0	0	0	0	0
lpHorErec1.1-1HG41951	0	0	5.73053	0	0	0	0	0	9.17869	0	0	0	0	0	0	0	0	0	0	0	0	0
lpHorErec1.1-1HG41952	19.4741	0	0	26.2883	14.2285	28.1527	6.52401	6.46688	0	12.4408	11.562	5.78168	13.3514	0	0	0	11.666	5.15013	17.1142	0	0	18.5168
lpHorErec1.1-1HG41953	0	0	0	0	28.4571	0	0	0	0	0	0	0	0	0	0	0	0	0	0	0	5.98322	0
lpHorErec1.1-1HG41956	0	0	11.4611	15.773	37.9427	0	0	0	9.17869	0	0	5.78168	0	0	8.45652	13.1066	0	0	0	0	35.8993	0
lpHorErec1.1-1HG41959	0	0	0	0	0	0	0	6.46688	0	0	0	0	0	0	0	0	0	0	0	0	0	0
lpHorErec1.1-1HG41960	0	0	0	0	4.74284	0	0	0	0	0	0	0	0	0	0	0	0	0	0	0	0	0
lpHorErec1.1-1HG41965	0	0	0	0	0	5.63054	0	0	0	0	0	0	0	0	0	0	0	5.15013	0	15.3253	0	0
lpHorErec1.1-1HG41966	0	0	0	0	0	0	0	0	0	0	0	0	0	0	0	0	0	5.15013	0	0	0	0
lpHorErec1.1-1HG41967	0	0	0	0	0	0	0	0	0	0	0	0	0	0	0	0	0	0	0	5.10843	0	0
lpHorErec1.1-1HG41968	4.86853	0	5.73053	0	0	0	0	0	0	6.22038	0	0	0	0	0	0	0	10.3003	8.5571	15.3253	0	0
lpHorErec1.1-1HG41971	0	0	0	0	4.74284	0	0	0	0	0	0	0	0	0	0	0	0	0	0	0	0	0
lpHorErec1.1-1HG41977	0	11.8587	22.9221	21.0306	0	16.8916	13.048	25.8675	45.8935	6.22038	34.6859	52.0352	20.0271	0	8.45652	19.6599	0	15.4504	8.5571	35.759	5.98322	6.17227
lpHorErec1.1-1HG41980	0	0	0	0	0	0	0	0	0	0	0	0	0	0	0	0	0	0	0	15.3253	0	0
lpHorErec1.1-1HG41981	48.6853	249.034	68.7663	52.5765	113.828	123.872	189.196	64.6688	82.6082	31.1019	17.3429	34.6901	13.3514	26.495	33.8261	19.6599	69.9962	20.6005	17.1142	15.3253	65.8155	166.651
lpHorErec1.1-1HG41982	0	5.92937	0	0	0	0	0	0	0	0	0	0	0	0	0	0	0	0	0	0	0	0
lpHorErec1.1-1HG41985	14.6056	5.92937	5.73053	10.5153	9.48569	5.63054	6.52401	19.4006	18.3574	37.3223	63.5908	57.8168	66.757	0	16.913	19.6599	23.3321	30.9008	0	61.3011	5.98322	24.6891
lpHorErec1.1-1HG41987	14.6056	5.92937	5.73053	15.773	0	28.1527	6.52401	6.46688	18.3574	12.4408	11.562	17.3451	13.3514	13.2475	42.2826	0	34.9981	5.15013	205.37	0	0	0
lpHorErec1.1-1HG41988	0	0	0	0	14.2285	0	0	0	0	0	0	0	0	0	0	0	0	0	0	0	11.9664	0
lpHorErec1.1-1HG41989	0	5.92937	0	0	0	5.63054	6.52401	0	0	6.22038	11.562	11.5634	6.6757	0	16.913	0	0	0	0	0	0	18.5168
lpHorErec1.1-1HG41990	0	0	11.4611	0	0	0	0	6.46688	0	6.22038	40.4669	57.8168	40.0542	0	8.45652	45.8731	0	15.4504	8.5571	10.2169	0	0
lpHorErec1.1-1HG41991	0	0	0	0	0	0	0	6.46688	0	0	0	0	0	0	0	0	0	0	0	0	0	0
lpHorErec1.1-1HG41992	0	0	0	5.25765	0	0	0	0	0	0	0	0	6.6757	0	0	0	0	0	0	0	0	0
lpHorErec1.1-1HG41994	14.6056	17.7881	0	21.0306	28.4571	0	13.048	12.9338	0	6.22038	5.78098	17.3451	0	0	16.913	0	0	0	8.5571	0	0	12.3445
lpHorErec1.1-1HG41995	0	0	0	0	0	0	6.52401	0	0	0	0	0	0	0	0	0	0	0	0	0	0	0
lpHorErec1.1-1HG41996	0	0	0	0	0	0	0	0	0	0	0	0	0	26.495	0	0	0	0	0	0	0	0
lpHorErec1.1-1HG41997	0	0	0	0	0	5.63054	0	0	0	0	0	0	0	0	0	0	0	0	0	0	0	0
lpHorErec1.1-1HG41998	0	0	0	0	0	5.63054	0	0	0	0	0	0	0	0	0	0	0	0	0	0	0	0
lpHorErec1.1-1HG42004	4.86853	0	0	0	0	0	0	6.46688	0	6.22038	0	0	0	0	0	0	0	0	0	0	0	0
lpHorErec1.1-1HG42007	0	0	0	0	0	0	0	0	0	0	0	0	0	0	0	0	0	0	0	5.10843	0	0
lpHorErec1.1-1HG42008	0	0	0	0	47.4284	0	0	0	0	0	0	0	0	0	0	0	0	0	0	0	11.9664	0
lpHorErec1.1-1HG42009	0	0	0	0	0	0	0	0	0	0	0	0	0	0	0	0	0	0	0	0	5.98322	0
lpHorErec1.1-1HG42010	0	0	0	0	0	0	0	6.46688	0	6.22038	0	0	0	0	0	0	0	0	0	0	0	0
lpHorErec1.1-1HG42011	0	5.92937	0	5.25765	0	0	0	0	0	0	0	0	0	0	0	0	0	0	0	0	0	0
lpHorErec1.1-1HG42013	0	0	0	0	0	0	0	0	0	6.22038	0	0	6.6757	0	0	0	0	5.15013	8.5571	10.2169	0	0
lpHorErec1.1-1HG42014	189.872	0	0	47.3189	142.285	16.8916	0	0	9.17869	105.746	5.78098	28.9084	93.4598	13.2475	0	249.025	23.3321	0	8.5571	0	53.849	6.17227
lpHorErec1.1-1HG42017	0	0	0	0	0	0	0	0	0	0	0	0	6.6757	0	0	0	0	0	0	0	0	0
lpHorErec1.1-1HG42019	0	0	0	0	33.1999	0	0	0	0	0	0	0	0	0	0	0	0	0	0	0	17.9497	0
lpHorErec1.1-1HG42022	0	0	0	0	0	0	0	0	0	0	0	0	0	0	0	0	0	0	8.5571	0	0	0
lpHorErec1.1-1HG42026	0	0	0	0	0	0	0	0	0	6.22038	28.9049	5.78168	20.0271	0	16.913	0	0	0	0	0	0	6.17227
lpHorErec1.1-1HG42027	0	0	0	0	4.74284	0	0	6.46688	0	0	0	5.78168	0	0	0	0	0	0	0	0	11.9664	6.17227
lpHorErec1.1-1HG42034	4.86853	0	0	0	4.74284	0	0	0	0	0	0	0	0	0	0	0	0	0	0	0	17.9497	0
lpHorErec1.1-1HG42035	29.2112	0	5.73053	10.5153	0	16.8916	6.52401	6.46688	9.17869	12.4408	28.9049	104.07	73.4327	13.2475	25.3695	78.6395	0	30.9008	0	25.5421	5.98322	30.8613
lpHorErec1.1-1HG42036	0	5.92937	5.73053	0	0	0	13.048	6.46688	0	0	0	0	0	0	0	6.55329	0	0	8.5571	0	5.98322	0
lpHorErec1.1-1HG42037	0	0	0	0	0	0	0	0	0	6.22038	0	0	6.6757	0	8.45652	0	0	5.15013	0	0	0	0
lpHorErec1.1-1HG42039	0	0	0	0	0	0	6.52401	0	0	0	0	0	0	0	0	0	0	0	0	0	0	0
lpHorErec1.1-1HG42040	0	0	0	0	0	0	0	0	0	0	0	0	0	26.495	0	0	0	0	0	0	0	0
lpHorErec1.1-1HG42041	0	0	5.73053	0	9.48569	0	0	0	0	0	11.562	5.78168	20.0271	0	8.45652	0	11.666	10.3003	0	10.2169	5.98322	0
lpHorErec1.1-1HG42042	0	0	11.4611	10.5153	0	0	0	0	0	6.22038	0	5.78168	0	0	0	6.55329	0	5.15013	0	15.3253	0	0
lpHorErec1.1-1HG42045	4.86853	5.92937	5.73053	0	0	0	0	6.46688	0	0	0	0	0	0	0	0	0	0	0	0	0	0
lpHorErec1.1-1HG42049	0	5.92937	11.4611	5.25765	9.48569	16.8916	6.52401	6.46688	9.17869	12.4408	11.562	11.5634	6.6757	0	33.8261	6.55329	0	15.4504	17.1142	35.759	0	6.17227
lpHorErec1.1-1HG42050	34.0797	0	0	0	0	0	0	0	0	0	0	0	0	0	0	0	0	0	0	0	0	0
lpHorErec1.1-1HG42051	14.6056	0	0	0	9.48569	0	0	0	0	6.22038	0	0	0	0	0	0	0	0	0	0	0	0
lpHorErec1.1-1HG42052	4.86853	23.7175	11.4611	31.5459	14.2285	73.197	13.048	6.46688	18.3574	0	17.3429	23.1267	13.3514	0	16.913	6.55329	11.666	25.7506	17.1142	20.4337	11.9664	55.5504
lpHorErec1.1-1HG42054	0	0	0	0	9.48569	0	0	0	0	0	0	0	0	0	0	0	0	0	0	0	23.9329	0
lpHorErec1.1-1HG42055	0	0	0	5.25765	0	0	0	0	0	0	0	0	0	0	0	0	0	0	0	0	5.98322	0
lpHorErec1.1-1HG42057	58.4223	83.0112	108.88	152.472	663.998	281.527	163.1	129.338	174.395	62.2038	63.5908	104.07	86.7841	79.4849	101.478	39.3198	23.3321	51.5013	342.284	122.602	490.624	314.786
lpHorErec1.1-1HG42064	0	0	0	0	0	5.63054	0	0	0	0	5.78098	0	13.3514	0	0	13.1066	0	5.15013	17.1142	10.2169	5.98322	6.17227
lpHorErec1.1-1HG42065	0	0	0	0	0	0	0	0	0	0	0	0	0	0	0	0	0	0	0	0	5.98322	0
lpHorErec1.1-1HG42066	14.6056	77.0818	137.533	63.0918	14.2285	39.4137	97.8601	97.0032	64.2508	43.5426	23.1239	98.2886	53.4056	0	67.6521	58.9797	34.9981	51.5013	0	66.4095	5.98322	24.6891
lpHorErec1.1-1HG42068	34.0797	0	17.1916	21.0306	0	0	6.52401	12.9338	9.17869	31.1019	17.3429	23.1267	40.0542	0	16.913	52.4264	0	0	0	0	0	6.17227
lpHorErec1.1-1HG42069	0	0	0	0	0	5.63054	0	0	0	0	0	0	0	0	0	0	0	5.15013	0	0	0	0
lpHorErec1.1-1HG42071	0	0	0	0	0	0	0	0	0	0	5.78098	0	0	0	8.45652	0	0	5.15013	0	0	0	0
lpHorErec1.1-1HG42072	0	0	0	0	0	0	0	0	0	0	0	0	6.6757	0	0	0	0	0	0	0	0	0
lpHorErec1.1-1HG42074	0	0	0	0	0	0	0	0	9.17869	0	0	0	0	0	0	0	0	0	0	0	0	0
lpHorErec1.1-1HG42082	0	0	0	0	0	5.63054	0	0	0	0	5.78098	0	0	0	8.45652	0	0	0	0	0	0	0
lpHorErec1.1-1HG42084	0	0	0	0	0	0	0	0	0	0	0	0	0	0	0	0	0	0	8.5571	0	0	0
lpHorErec1.1-1HG42085	9.73705	0	0	0	0	0	0	0	0	12.4408	0	0	20.0271	0	0	6.55329	0	406.86	0	449.542	0	0
lpHorErec1.1-1HG42087	0	5.92937	0	0	4.74284	5.63054	6.52401	6.46688	0	0	5.78098	0	0	0	0	0	0	0	0	0	0	0
lpHorErec1.1-1HG42088	0	5.92937	0	0	4.74284	0	0	0	0	0	0	0	0	0	0	0	0	0	0	0	0	6.17227
lpHorErec1.1-1HG42089	0	0	0	5.25765	0	0	0	0	0	0	0	0	0	0	0	0	0	0	0	0	0	0
lpHorErec1.1-1HG42090	0	0	0	0	0	0	6.52401	6.46688	0	0	5.78098	5.78168	0	0	8.45652	6.55329	0	0	8.5571	5.10843	0	0
lpHorErec1.1-1HG42093	0	0	0	5.25765	0	0	0	0	0	0	5.78098	0	6.6757	0	0	6.55329	0	0	0	5.10843	0	0
lpHorErec1.1-1HG42100	0	0	0	0	0	0	0	0	0	0	0	0	0	0	0	0	0	0	8.5571	0	0	0
lpHorErec1.1-1HG42101	0	11.8587	34.3832	31.5459	4.74284	16.8916	13.048	0	18.3574	6.22038	17.3429	5.78168	0	0	0	0	0	0	8.5571	0	0	0
lpHorErec1.1-1HG42103	0	0	0	0	4.74284	0	0	0	0	0	0	0	0	0	0	0	0	0	0	0	0	0
lpHorErec1.1-1HG42104	0	0	0	0	4.74284	0	0	6.46688	0	0	0	0	0	0	0	0	0	0	0	0	0	0
lpHorErec1.1-1HG42105	0	0	0	5.25765	0	0	0	0	0	0	0	0	0	0	0	0	0	0	0	0	0	0
lpHorErec1.1-1HG42115	0	0	5.73053	0	0	0	0	0	0	0	0	0	0	0	0	0	0	0	0	0	0	0
lpHorErec1.1-1HG42116	0	11.8587	5.73053	0	0	0	6.52401	0	9.17869	0	0	0	0	0	0	0	0	0	0	0	0	0
lpHorErec1.1-1HG42117	4.86853	0	0	0	0	5.63054	6.52401	0	0	6.22038	11.562	5.78168	6.6757	0	8.45652	0	0	20.6005	0	40.8674	0	0
lpHorErec1.1-1HG42118	0	5.92937	17.1916	15.773	4.74284	0	0	38.8013	27.5361	0	0	5.78168	6.6757	0	0	0	0	5.15013	0	0	11.9664	18.5168
lpHorErec1.1-1HG42119	9.73705	0	0	5.25765	4.74284	0	0	0	0	24.8815	0	0	6.6757	0	0	6.55329	11.666	0	8.5571	5.10843	0	0
lpHorErec1.1-1HG42122	0	0	0	0	0	0	0	0	0	0	0	0	6.6757	0	0	0	11.666	0	0	0	0	0
lpHorErec1.1-1HG42123	19.4741	77.0818	80.2274	52.5765	113.828	61.9359	65.2401	45.2682	82.6082	143.069	173.429	138.76	126.838	26.495	160.674	45.8731	116.66	41.201	8.5571	56.1927	83.7651	80.2395
lpHorErec1.1-1HG42128	0	5.92937	0	0	0	5.63054	0	0	0	31.1019	34.6859	23.1267	73.4327	0	0	0	34.9981	5.15013	0	0	5.98322	0
lpHorErec1.1-1HG42130	0	0	0	0	0	0	0	0	0	0	0	5.78168	6.6757	0	0	0	0	5.15013	0	0	0	0
lpHorErec1.1-1HG42131	0	0	0	0	18.9714	0	0	0	0	0	0	0	0	0	0	0	0	0	0	0	17.9497	0
lpHorErec1.1-1HG42132	0	0	0	0	227.656	0	0	0	0	0	0	0	0	0	0	0	0	0	0	0	305.144	0
lpHorErec1.1-1HG42133	0	0	0	0	0	0	6.52401	0	0	0	5.78098	5.78168	0	0	0	0	0	15.4504	8.5571	5.10843	0	0
lpHorErec1.1-1HG42134	0	0	0	0	0	0	6.52401	0	0	0	0	0	0	0	0	0	0	0	0	0	0	0
lpHorErec1.1-1HG42136	0	0	0	0	4.74284	0	0	0	0	0	0	0	0	0	0	0	0	0	0	0	5.98322	0
lpHorErec1.1-1HG42138	0	0	0	0	4.74284	0	0	0	0	0	0	0	0	0	0	0	0	0	0	0	11.9664	0
lpHorErec1.1-1HG42139	0	0	5.73053	0	0	0	0	6.46688	0	0	0	0	0	0	0	0	0	0	0	0	0	0
lpHorErec1.1-1HG42140	63.2908	35.5762	17.1916	10.5153	4.74284	11.2611	13.048	6.46688	9.17869	37.3223	23.1239	28.9084	80.1084	0	25.3695	58.9797	0	10.3003	0	5.10843	5.98322	43.2059
lpHorErec1.1-1HG42144	0	0	0	0	0	0	6.52401	0	0	0	5.78098	5.78168	6.6757	0	8.45652	0	0	0	0	0	5.98322	0
lpHorErec1.1-1HG42150	0	0	5.73053	0	0	0	0	0	0	0	0	0	6.6757	0	0	0	0	5.15013	0	0	0	0
lpHorErec1.1-1HG42151	0	0	0	0	0	0	0	0	0	0	0	0	0	0	0	0	0	0	0	0	0	12.3445
lpHorErec1.1-1HG42152	0	0	0	0	0	0	0	0	0	0	0	0	0	0	0	0	0	0	0	0	5.98322	0
lpHorErec1.1-1HG42154	0	0	0	0	0	0	0	0	9.17869	0	0	0	0	0	0	0	0	0	0	0	0	0
lpHorErec1.1-1HG42155	0	0	0	0	4.74284	0	0	0	0	0	0	0	0	0	0	0	0	0	0	0	0	0
lpHorErec1.1-1HG42156	0	0	0	0	0	0	0	0	0	0	0	0	0	0	0	0	0	0	0	0	0	6.17227
lpHorErec1.1-1HG42157	0	0	0	0	0	0	0	0	0	6.22038	0	5.78168	6.6757	0	0	0	0	5.15013	0	0	5.98322	0
lpHorErec1.1-1HG42158	0	0	0	0	0	0	0	0	0	0	0	0	0	0	0	0	0	0	0	0	0	6.17227
lpHorErec1.1-1HG42161	0	0	0	0	0	0	0	0	0	6.22038	0	0	6.6757	0	0	13.1066	0	0	0	0	0	6.17227
lpHorErec1.1-1HG42163	0	0	0	0	0	0	6.52401	0	0	0	0	0	0	0	0	0	0	0	0	0	0	0
lpHorErec1.1-1HG42164	4.86853	47.435	17.1916	31.5459	23.7142	45.0443	45.6681	12.9338	36.7148	6.22038	23.1239	11.5634	6.6757	0	8.45652	0	11.666	5.15013	145.471	5.10843	23.9329	74.0672
lpHorErec1.1-1HG42165	0	0	11.4611	5.25765	0	0	6.52401	0	0	0	5.78098	5.78168	0	0	0	0	0	0	0	0	0	0
lpHorErec1.1-1HG42166	146.056	59.2937	40.1137	89.3801	9.48569	45.0443	71.7641	51.7351	73.4295	311.019	364.202	300.648	320.434	0	329.804	478.391	104.994	0	8.5571	0	5.98322	30.8613
lpHorErec1.1-1HG42168	0	11.8587	0	5.25765	0	0	26.096	0	0	0	0	5.78168	0	0	0	0	0	0	25.6713	0	0	0
lpHorErec1.1-1HG42171	53.5538	17.7881	45.8442	47.3189	9.48569	11.2611	39.1441	25.8675	45.8935	24.8815	34.6859	17.3451	53.4056	0	84.5652	45.8731	23.3321	56.6514	0	61.3011	23.9329	55.5504
lpHorErec1.1-1HG42172	0	0	0	0	0	11.2611	0	0	0	6.22038	11.562	23.1267	26.7028	0	8.45652	19.6599	0	10.3003	0	5.10843	17.9497	0
lpHorErec1.1-1HG42174	0	0	0	0	4.74284	5.63054	0	0	0	0	0	0	0	0	0	0	0	0	0	0	0	0
lpHorErec1.1-1HG42177	0	0	0	0	0	0	0	0	0	6.22038	0	0	6.6757	0	0	26.2132	0	0	0	0	0	0
lpHorErec1.1-1HG42178	0	0	0	0	0	0	0	0	0	0	0	0	0	0	0	0	0	5.15013	0	0	0	0
lpHorErec1.1-1HG42180	0	0	0	0	0	0	0	0	0	0	0	0	0	0	0	0	0	0	0	5.10843	0	0
lpHorErec1.1-1HG42182	0	0	0	0	0	0	0	0	0	0	0	0	0	0	0	0	0	5.15013	0	5.10843	0	0
lpHorErec1.1-1HG42186	82.7649	88.9405	97.419	84.1224	294.056	146.394	52.1921	97.0032	36.7148	342.121	549.193	445.19	220.298	0	507.391	235.919	104.994	396.56	17.1142	541.493	1208.61	141.962
lpHorErec1.1-1HG42189	19.4741	11.8587	11.4611	15.773	9.48569	22.5221	6.52401	19.4006	0	37.3223	63.5908	17.3451	33.3785	13.2475	8.45652	32.7665	0	20.6005	17.1142	15.3253	11.9664	43.2059
lpHorErec1.1-1HG42190	0	0	0	0	0	0	6.52401	0	0	0	0	0	0	0	0	0	0	0	0	5.10843	0	0
lpHorErec1.1-1HG42191	0	5.92937	0	0	0	0	0	0	0	0	0	0	0	0	0	0	0	15.4504	0	0	0	6.17227
lpHorErec1.1-1HG42193	0	0	5.73053	0	0	5.63054	0	6.46688	0	0	0	0	0	0	0	0	0	0	0	0	0	0
lpHorErec1.1-1HG42194	9.73705	0	0	0	0	0	0	0	0	0	0	17.3451	0	0	8.45652	6.55329	0	0	25.6713	0	0	0
lpHorErec1.1-1HG42195	24.3426	0	0	0	0	0	0	6.46688	0	18.6611	5.78098	0	6.6757	0	8.45652	0	0	0	0	0	0	0
lpHorErec1.1-1HG42196	0	0	0	0	28.4571	5.63054	0	0	0	0	0	5.78168	0	0	0	0	0	0	0	0	0	0
lpHorErec1.1-1HG42197	0	0	0	0	0	0	0	0	0	0	0	0	0	0	0	0	0	0	0	0	17.9497	0
lpHorErec1.1-1HG42199	102.239	65.2231	148.994	78.8648	4.74284	50.6748	19.572	45.2682	27.5361	99.526	173.429	121.415	247.001	0	295.978	229.365	104.994	175.104	0	245.204	11.9664	55.5504
lpHorErec1.1-1HG42200	0	0	0	0	0	0	0	0	0	0	0	0	0	0	0	0	0	5.15013	0	0	0	0
lpHorErec1.1-1HG42201	0	0	0	0	9.48569	0	0	0	0	6.22038	0	0	0	0	0	0	0	0	0	5.10843	0	0
lpHorErec1.1-1HG42202	0	0	0	0	0	0	0	0	0	0	0	0	0	0	0	0	0	0	0	0	5.98322	0
lpHorErec1.1-1HG42203	0	0	0	0	0	0	0	0	0	0	0	0	0	0	0	0	0	0	0	0	0	6.17227
lpHorErec1.1-1HG42204	306.717	5.92937	177.646	231.337	28.4571	5.63054	13.048	38.8013	128.502	553.613	184.991	531.915	300.407	0	93.0217	78.6395	1119.94	1194.83	0	1195.37	53.849	24.6891
lpHorErec1.1-1HG42205	0	0	11.4611	5.25765	0	0	0	0	9.17869	6.22038	0	0	0	0	0	0	0	149.354	0	234.988	0	0
lpHorErec1.1-1HG42206	0	0	0	0	825.255	0	0	0	0	0	0	0	0	0	0	0	0	0	0	0	819.702	0
lpHorErec1.1-1HG42211	0	0	0	0	0	0	0	0	0	0	0	0	0	0	0	0	0	30.9008	0	20.4337	0	0
lpHorErec1.1-1HG42212	0	0	0	0	0	0	0	0	0	0	0	0	0	0	0	0	11.666	10.3003	0	0	0	0
lpHorErec1.1-1HG42218	4.86853	5.92937	0	5.25765	4.74284	0	0	6.46688	0	6.22038	0	0	0	13.2475	0	0	0	0	8.5571	0	5.98322	0
lpHorErec1.1-1HG42220	0	0	0	0	0	0	0	0	0	0	0	0	0	0	0	0	0	5.15013	0	5.10843	0	0
lpHorErec1.1-1HG42222	0	0	0	0	0	5.63054	0	0	0	0	0	0	0	0	0	0	0	0	0	0	0	0
lpHorErec1.1-1HG42224	0	0	0	0	0	5.63054	0	0	0	0	0	0	0	0	0	0	0	0	0	0	0	0
lpHorErec1.1-1HG42225	0	0	11.4611	0	0	11.2611	0	0	0	6.22038	0	0	6.6757	0	8.45652	0	0	25.7506	0	45.9758	5.98322	30.8613
lpHorErec1.1-1HG42229	0	0	0	0	0	0	0	6.46688	0	0	0	0	0	0	0	0	0	0	0	0	0	0
lpHorErec1.1-1HG42233	0	0	0	0	0	0	0	0	0	0	0	0	0	0	0	0	0	5.15013	0	0	0	0
lpHorErec1.1-1HG42235	4.86853	5.92937	0	10.5153	0	5.63054	0	0	0	6.22038	0	0	0	0	0	0	23.3321	0	34.2284	10.2169	0	12.3445
lpHorErec1.1-1HG42236	0	0	0	0	0	0	0	0	0	0	0	0	0	0	0	0	0	5.15013	0	0	0	0
lpHorErec1.1-1HG42237	0	0	0	0	0	0	0	0	0	0	0	0	0	0	0	0	0	0	0	5.10843	0	0
lpHorErec1.1-1HG42238	0	0	0	0	0	0	0	0	9.17869	0	0	0	0	0	0	0	0	0	0	0	0	0
lpHorErec1.1-1HG42239	0	0	17.1916	0	4.74284	0	0	6.46688	0	6.22038	17.3429	11.5634	13.3514	0	0	0	0	0	0	0	5.98322	0
lpHorErec1.1-1HG42240	0	0	0	0	0	0	0	6.46688	0	0	17.3429	11.5634	0	0	0	6.55329	0	0	0	0	0	0
lpHorErec1.1-1HG42241	0	0	0	0	0	0	0	0	0	0	0	0	0	0	0	0	0	0	0	5.10843	0	0
lpHorErec1.1-1HG42242	34.0797	29.6468	22.9221	47.3189	4.74284	11.2611	26.096	38.8013	64.2508	6.22038	23.1239	0	0	13.2475	16.913	0	23.3321	10.3003	0	0	0	6.17227
lpHorErec1.1-1HG42244	0	5.92937	5.73053	0	4.74284	61.9359	6.52401	12.9338	9.17869	18.6611	11.562	5.78168	6.6757	0	8.45652	13.1066	0	5.15013	17.1142	0	17.9497	61.7227
lpHorErec1.1-1HG42245	0	11.8587	5.73053	0	0	0	0	0	0	0	0	0	0	0	0	0	0	0	0	0	0	0
lpHorErec1.1-1HG42246	0	0	5.73053	0	0	0	0	0	0	6.22038	0	0	0	0	8.45652	0	0	30.9008	0	20.4337	0	0
lpHorErec1.1-1HG42247	0	0	11.4611	0	0	0	0	0	0	6.22038	0	5.78168	0	0	0	0	0	0	0	5.10843	0	0
lpHorErec1.1-1HG42248	34.0797	94.8699	108.88	31.5459	23.7142	112.611	52.1921	71.1357	27.5361	62.2038	80.9337	80.9436	46.7299	0	16.913	39.3198	34.9981	51.5013	0	20.4337	35.8993	86.4118
lpHorErec1.1-1HG42249	0	0	0	0	0	0	0	0	0	0	0	0	0	0	0	0	0	0	17.1142	0	0	6.17227
lpHorErec1.1-1HG42250	0	0	0	5.25765	0	11.2611	0	0	0	0	5.78098	0	0	0	0	0	11.666	0	8.5571	0	0	6.17227
lpHorErec1.1-1HG42251	29.2112	5.92937	5.73053	0	9.48569	11.2611	0	0	0	37.3223	5.78098	28.9084	6.6757	0	25.3695	235.919	23.3321	175.104	0	148.144	5.98322	6.17227
lpHorErec1.1-1HG42252	126.582	5.92937	0	5.25765	109.085	129.502	0	12.9338	9.17869	242.595	34.6859	40.4718	60.0813	0	67.6521	937.121	34.9981	231.756	17.1142	148.144	71.7987	209.857
lpHorErec1.1-1HG42253	0	0	0	0	0	0	0	0	0	0	0	0	0	0	0	0	0	0	0	0	0	6.17227
lpHorErec1.1-1HG42254	0	0	0	0	4.74284	0	0	0	0	0	0	0	0	0	0	0	0	0	0	0	0	0
lpHorErec1.1-1HG42255	0	0	0	0	0	0	0	0	0	6.22038	0	0	0	0	0	0	0	0	0	0	0	0
lpHorErec1.1-1HG42257	4.86853	11.8587	22.9221	15.773	0	16.8916	6.52401	0	9.17869	0	5.78098	0	0	0	8.45652	6.55329	0	0	0	0	5.98322	0
lpHorErec1.1-1HG42258	0	0	0	0	0	0	0	6.46688	0	0	0	0	0	0	0	0	0	0	0	5.10843	0	0
lpHorErec1.1-1HG42259	0	0	0	0	0	0	0	0	0	0	0	0	0	0	0	0	0	0	0	0	5.98322	0
lpHorErec1.1-1HG42261	0	0	0	0	0	5.63054	0	0	0	0	5.78098	0	0	0	0	0	0	0	0	0	0	0
lpHorErec1.1-1HG42262	0	0	5.73053	0	0	0	6.52401	0	0	6.22038	0	0	0	0	0	0	0	20.6005	0	0	0	0
lpHorErec1.1-1HG42263	38.9482	23.7175	171.916	42.0612	52.1713	135.133	39.1441	32.3344	27.5361	217.713	115.62	370.028	53.4056	52.99	126.848	65.5329	396.645	278.107	0	209.445	29.9161	135.79
lpHorErec1.1-1HG42264	24.3426	100.799	91.6884	47.3189	28.4571	22.5221	52.1921	84.0695	55.0721	80.8649	202.334	271.739	153.541	13.2475	279.065	117.959	11.666	195.705	0	107.277	89.7483	61.7227
lpHorErec1.1-1HG42266	0	0	0	0	0	0	6.52401	0	0	0	0	0	0	0	0	0	0	0	0	0	0	0
lpHorErec1.1-1HG42267	14.6056	0	0	0	0	0	0	0	0	31.1019	17.3429	11.5634	73.4327	0	0	52.4264	0	5.15013	0	0	0	0
lpHorErec1.1-1HG42269	0	0	0	5.25765	0	0	0	0	0	0	0	0	0	0	0	0	0	0	0	5.10843	0	0
lpHorErec1.1-1HG42271	4.86853	0	0	0	0	0	0	0	0	0	0	0	0	0	0	0	0	0	0	0	0	0
lpHorErec1.1-1HG42272	0	5.92937	11.4611	10.5153	42.6856	101.35	6.52401	12.9338	9.17869	55.9834	63.5908	138.76	60.0813	26.495	59.1956	13.1066	0	46.3511	0	25.5421	35.8993	49.3781
lpHorErec1.1-1HG42277	0	0	0	5.25765	0	5.63054	0	0	0	0	5.78098	0	0	0	0	0	0	0	0	5.10843	0	0
lpHorErec1.1-1HG42278	0	0	0	0	0	5.63054	0	0	0	0	0	0	0	0	0	0	0	0	0	5.10843	0	0
lpHorErec1.1-1HG42283	0	0	0	0	0	0	0	0	0	0	0	0	0	13.2475	0	0	0	0	0	0	0	0
lpHorErec1.1-1HG42290	0	0	0	0	0	0	0	0	0	0	0	0	6.6757	0	0	0	0	0	0	0	0	0
lpHorErec1.1-1HG42291	0	0	0	5.25765	4.74284	0	0	6.46688	0	12.4408	0	5.78168	6.6757	0	0	0	0	5.15013	17.1142	20.4337	0	6.17227
lpHorErec1.1-1HG42297	0	0	0	0	4.74284	0	0	0	0	0	0	0	0	0	0	0	0	0	0	0	0	0
lpHorErec1.1-1HG42298	0	0	0	0	0	0	0	0	0	6.22038	0	0	0	0	0	0	0	5.15013	0	5.10843	0	0
lpHorErec1.1-1HG42299	4.86853	23.7175	5.73053	5.25765	33.1999	11.2611	19.572	38.8013	27.5361	0	0	0	6.6757	13.2475	0	0	0	0	8.5571	5.10843	11.9664	18.5168
lpHorErec1.1-1HG42300	0	5.92937	0	0	0	5.63054	13.048	0	0	74.6445	46.2479	28.9084	46.7299	0	16.913	39.3198	23.3321	25.7506	0	35.759	5.98322	6.17227
lpHorErec1.1-1HG42302	9.73705	0	0	15.773	14.2285	0	0	0	0	12.4408	5.78098	0	6.6757	0	8.45652	19.6599	11.666	20.6005	17.1142	5.10843	17.9497	0
lpHorErec1.1-1HG42303	0	0	0	5.25765	0	0	0	0	0	0	0	0	0	0	0	0	0	0	0	0	0	0
lpHorErec1.1-1HG42304	165.53	0	11.4611	5.25765	0	5.63054	0	19.4006	9.17869	491.41	150.306	23.1267	86.7841	0	50.7391	13.1066	34.9981	5.15013	0	10.2169	0	6.17227
lpHorErec1.1-1HG42311	0	0	0	0	0	0	0	0	0	6.22038	0	0	6.6757	0	16.913	0	0	10.3003	0	10.2169	5.98322	0
lpHorErec1.1-1HG42312	0	5.92937	0	0	0	0	0	0	0	0	0	0	0	0	0	0	0	0	0	0	0	0
lpHorErec1.1-1HG42314	0	0	0	0	0	0	0	0	0	0	0	0	0	0	0	0	0	0	0	0	5.98322	0
lpHorErec1.1-1HG42315	0	5.92937	0	0	0	0	0	0	0	0	5.78098	0	0	0	0	0	0	5.15013	17.1142	0	5.98322	0
lpHorErec1.1-1HG42316	0	0	0	0	0	5.63054	0	0	0	0	0	0	0	0	0	0	0	0	0	10.2169	0	0
lpHorErec1.1-1HG42317	87.6335	266.822	320.91	173.502	37.9427	129.502	274.008	265.142	192.753	248.815	196.553	410.5	193.595	13.2475	287.522	111.406	46.6641	355.359	8.5571	332.048	47.8658	216.029
lpHorErec1.1-1HG42319	0	5.92937	0	0	0	0	0	19.4006	0	0	0	0	0	0	0	0	0	0	8.5571	0	0	0
lpHorErec1.1-1HG42320	0	0	0	0	0	5.63054	0	0	0	0	0	0	0	0	0	0	0	0	8.5571	0	0	0
lpHorErec1.1-1HG42323	0	0	0	0	23.7142	5.63054	0	0	0	0	0	0	0	0	0	0	0	0	0	5.10843	17.9497	0
lpHorErec1.1-1HG42324	262.9	5.92937	28.6526	21.0306	4.74284	16.8916	0	0	18.3574	99.526	40.4669	121.415	473.975	13.2475	228.326	694.649	11.666	123.603	0	81.7348	0	18.5168
lpHorErec1.1-1HG42325	9.73705	0	0	0	0	0	0	0	0	43.5426	34.6859	11.5634	6.6757	0	25.3695	26.2132	23.3321	41.201	0	20.4337	0	0
lpHorErec1.1-1HG42326	4.86853	0	11.4611	0	0	16.8916	6.52401	6.46688	0	0	17.3429	23.1267	13.3514	0	25.3695	0	11.666	5.15013	0	0	0	0
lpHorErec1.1-1HG42328	9.73705	11.8587	22.9221	15.773	0	0	6.52401	12.9338	9.17869	37.3223	92.4957	23.1267	20.0271	0	84.5652	6.55329	0	0	0	5.10843	5.98322	0
lpHorErec1.1-1HG42329	0	0	0	0	0	0	6.52401	0	0	0	0	0	0	0	0	0	0	0	0	0	0	0
lpHorErec1.1-1HG42330	0	0	5.73053	0	0	5.63054	0	0	0	0	5.78098	0	0	0	0	0	0	5.15013	0	0	5.98322	0
lpHorErec1.1-1HG42333	4.86853	0	0	0	0	0	0	0	0	0	0	0	0	0	0	6.55329	0	0	0	0	0	0
lpHorErec1.1-1HG42335	0	0	0	0	0	5.63054	0	0	0	0	0	0	0	0	0	0	0	0	0	0	0	6.17227
lpHorErec1.1-1HG42342	0	0	0	0	0	5.63054	0	0	0	0	0	0	0	0	0	0	0	0	0	0	0	0
lpHorErec1.1-1HG42344	4.86853	5.92937	17.1916	15.773	0	0	6.52401	0	0	6.22038	0	0	0	0	8.45652	6.55329	0	5.15013	0	0	0	0
lpHorErec1.1-1HG42345	0	0	0	0	4.74284	0	0	0	0	0	0	0	0	0	0	0	0	0	0	0	0	0
lpHorErec1.1-1HG42347	0	0	0	5.25765	0	0	6.52401	0	0	0	0	0	0	0	0	0	0	0	8.5571	0	5.98322	0
lpHorErec1.1-1HG42351	228.821	65.2231	74.4969	63.0918	80.6283	174.547	58.7161	90.5364	73.4295	99.526	190.772	474.098	307.082	304.692	591.956	616.01	104.994	272.957	128.357	214.554	53.849	246.891
lpHorErec1.1-1HG42352	0	0	0	0	4.74284	0	0	0	0	0	0	0	0	0	0	0	0	0	0	0	0	0
lpHorErec1.1-1HG42353	0	0	0	0	0	0	0	0	0	0	0	0	0	0	0	0	0	0	0	0	5.98322	0
lpHorErec1.1-1HG42354	4.86853	0	0	10.5153	4.74284	16.8916	6.52401	6.46688	36.7148	24.8815	5.78098	5.78168	26.7028	0	25.3695	26.2132	0	5.15013	0	5.10843	0	6.17227
lpHorErec1.1-1HG42355	14.6056	5.92937	22.9221	26.2883	0	0	0	19.4006	9.17869	0	28.9049	28.9084	6.6757	0	0	32.7665	11.666	10.3003	8.5571	5.10843	0	0
lpHorErec1.1-1HG42358	4.86853	11.8587	5.73053	73.6071	0	0	0	12.9338	45.8935	0	11.562	17.3451	0	0	0	0	11.666	0	85.571	0	0	0
lpHorErec1.1-1HG42359	0	0	0	5.25765	0	0	0	0	9.17869	0	0	0	6.6757	0	0	0	0	0	0	0	0	0
lpHorErec1.1-1HG42361	0	0	0	0	0	0	0	6.46688	0	0	0	0	0	0	0	0	0	0	0	0	0	6.17227
lpHorErec1.1-1HG42363	0	0	0	0	0	0	0	0	0	0	0	0	0	0	0	0	0	0	8.5571	0	0	0
lpHorErec1.1-1HG42364	4.86853	0	0	10.5153	4.74284	5.63054	0	0	9.17869	0	0	0	0	0	0	0	11.666	0	0	0	5.98322	0
lpHorErec1.1-1HG42365	19.4741	11.8587	0	0	0	0	0	0	0	0	0	0	13.3514	0	0	6.55329	0	0	0	5.10843	0	0
lpHorErec1.1-1HG42366	4.86853	0	0	0	0	0	0	0	0	0	0	0	6.6757	0	0	6.55329	0	0	0	0	0	0
lpHorErec1.1-1HG42367	4.86853	0	22.9221	36.8036	9.48569	11.2611	19.572	0	9.17869	12.4408	23.1239	0	6.6757	0	0	6.55329	23.3321	41.201	0	10.2169	11.9664	6.17227
lpHorErec1.1-1HG42368	0	0	0	0	0	5.63054	0	0	0	0	5.78098	0	0	0	8.45652	0	0	20.6005	0	20.4337	0	0
lpHorErec1.1-1HG42369	38.9482	94.8699	40.1137	36.8036	9.48569	33.7832	84.8121	90.5364	91.7869	31.1019	0	40.4718	13.3514	0	33.8261	0	93.3282	46.3511	0	25.5421	0	61.7227
lpHorErec1.1-1HG42376	0	5.92937	0	0	0	0	0	0	0	0	0	0	0	0	0	0	0	0	0	0	0	0
lpHorErec1.1-1HG42377	0	0	0	0	4.74284	0	6.52401	0	0	0	0	0	0	13.2475	0	0	23.3321	0	0	5.10843	0	0
lpHorErec1.1-1HG42378	0	0	0	0	0	0	0	0	0	0	0	0	0	13.2475	0	0	0	0	0	0	0	0
lpHorErec1.1-1HG42379	0	0	0	0	0	5.63054	0	0	0	0	0	17.3451	0	0	8.45652	13.1066	0	0	0	0	0	0
lpHorErec1.1-1HG42381	19.4741	59.2937	34.3832	42.0612	9.48569	22.5221	84.8121	32.3344	27.5361	12.4408	11.562	40.4718	20.0271	13.2475	50.7391	19.6599	46.6641	25.7506	0	25.5421	23.9329	12.3445
lpHorErec1.1-1HG42382	160.661	1025.78	699.124	615.145	251.371	461.704	985.125	982.966	706.759	130.628	184.991	306.429	100.136	225.207	245.239	78.6395	699.962	169.954	94.1281	219.662	179.497	617.227
lpHorErec1.1-1HG42383	0	0	0	0	0	0	6.52401	0	0	0	0	0	0	0	0	0	0	0	0	0	0	6.17227
lpHorErec1.1-1HG42384	14.6056	0	0	0	0	0	0	0	0	49.763	28.9049	312.211	26.7028	0	25.3695	65.5329	0	41.201	0	20.4337	0	0
lpHorErec1.1-1HG42385	0	0	0	0	14.2285	0	0	0	0	0	0	0	0	0	0	0	0	0	0	0	0	0
lpHorErec1.1-1HG42386	82.7649	5.92937	11.4611	89.3801	0	118.241	6.52401	32.3344	55.0721	68.4241	23.1239	23.1267	0	0	33.8261	0	34.9981	41.201	0	40.8674	0	240.718
lpHorErec1.1-1HG42387	0	0	0	0	0	0	6.52401	0	0	6.22038	0	0	0	0	0	0	0	0	0	0	0	0
lpHorErec1.1-1HG42389	0	0	0	0	4.74284	0	0	0	0	0	0	0	0	0	0	0	0	0	0	0	0	0
lpHorErec1.1-1HG42391	0	5.92937	0	0	0	0	0	0	0	0	0	0	0	0	0	0	0	0	0	0	0	0
lpHorErec1.1-1HG42392	0	0	0	0	18278.9	0	0	0	0	0	0	0	0	13.2475	0	0	0	0	0	0	18709.5	24.6891
lpHorErec1.1-1HG42394	0	0	0	0	4.74284	0	0	0	0	0	0	0	0	0	0	0	0	0	0	0	0	0
lpHorErec1.1-1HG42395	0	0	0	0	0	0	6.52401	0	0	0	0	0	0	0	0	0	0	0	0	0	0	0
lpHorErec1.1-1HG42397	0	0	0	0	0	0	0	0	0	0	0	0	0	0	0	0	0	0	8.5571	0	0	6.17227
lpHorErec1.1-1HG42398	0	17.7881	0	0	14.2285	16.8916	32.62	12.9338	9.17869	6.22038	0	0	6.6757	0	0	0	0	0	85.571	5.10843	5.98322	37.0336
lpHorErec1.1-1HG42399	126.582	94.8699	85.9579	184.018	559.655	1447.05	117.432	226.341	229.467	255.035	75.1528	46.2535	120.163	172.217	84.5652	52.4264	81.6622	15.4504	530.54	66.4095	478.658	802.395
lpHorErec1.1-1HG42401	0	0	0	0	0	5.63054	0	0	0	0	0	0	0	0	0	0	0	0	0	0	0	0
lpHorErec1.1-1HG42403	0	0	0	0	0	0	0	0	0	0	0	0	0	0	0	0	23.3321	61.8015	0	71.518	0	0
lpHorErec1.1-1HG42404	24.3426	5.92937	45.8442	15.773	9.48569	129.502	6.52401	45.2682	27.5361	12.4408	0	11.5634	0	0	0	0	23.3321	5.15013	0	0	23.9329	166.651
lpHorErec1.1-1HG42409	53.5538	71.1524	40.1137	52.5765	80.6283	78.8275	26.096	25.8675	27.5361	12.4408	17.3429	17.3451	6.6757	13.2475	16.913	19.6599	0	10.3003	0	10.2169	71.7987	86.4118
lpHorErec1.1-1HG42410	0	0	0	5.25765	0	5.63054	6.52401	6.46688	0	0	0	0	0	0	0	0	0	0	0	0	0	0
lpHorErec1.1-1HG42411	0	0	0	0	0	0	0	0	0	0	11.562	0	0	0	0	6.55329	0	5.15013	8.5571	5.10843	0	0
lpHorErec1.1-1HG42412	0	0	0	0	4.74284	0	0	0	0	0	11.562	0	0	0	0	0	0	0	0	0	0	0
lpHorErec1.1-1HG42413	0	0	0	0	14.2285	0	0	0	0	0	0	0	0	0	0	0	0	0	0	0	17.9497	0
lpHorErec1.1-1HG42414	63.2908	53.3643	17.1916	52.5765	47.4284	67.5664	26.096	38.8013	73.4295	93.3056	86.7147	92.5069	60.0813	39.7425	76.1086	117.959	23.3321	36.0509	8.5571	61.3011	41.8826	111.101
lpHorErec1.1-1HG42415	0	0	0	0	23.7142	0	0	0	0	0	11.562	5.78168	0	0	8.45652	0	0	0	0	0	11.9664	6.17227
lpHorErec1.1-1HG42417	0	35.5762	11.4611	26.2883	0	28.1527	19.572	12.9338	9.17869	6.22038	11.562	34.6901	6.6757	0	0	0	46.6641	5.15013	0	0	5.98322	24.6891
lpHorErec1.1-1HG42418	0	29.6468	34.3832	63.0918	4.74284	16.8916	45.6681	32.3344	27.5361	12.4408	5.78098	80.9436	13.3514	13.2475	50.7391	0	34.9981	25.7506	17.1142	30.6506	17.9497	6.17227
lpHorErec1.1-1HG42419	0	0	0	5.25765	0	0	0	0	0	0	0	0	0	0	8.45652	0	0	0	0	0	0	0
lpHorErec1.1-1HG42420	14.6056	0	0	15.773	0	0	0	0	0	12.4408	1427.9	98.2886	20.0271	0	541.217	6.55329	23.3321	1086.68	0	1369.06	0	0
lpHorErec1.1-1HG42421	0	0	0	0	0	5.63054	0	0	0	0	0	0	0	0	0	0	0	0	0	0	0	0
lpHorErec1.1-1HG42425	0	0	5.73053	0	0	0	6.52401	0	0	0	0	5.78168	0	0	0	0	0	0	8.5571	0	0	0
lpHorErec1.1-1HG42430	0	0	0	5.25765	4.74284	0	0	0	0	0	0	0	0	0	0	0	0	0	0	0	0	0
lpHorErec1.1-1HG42433	0	0	5.73053	0	0	0	0	0	0	0	0	0	6.6757	0	0	0	0	0	0	10.2169	0	6.17227
lpHorErec1.1-1HG42435	0	11.8587	0	5.25765	0	0	0	6.46688	0	6.22038	0	0	6.6757	0	0	0	0	5.15013	0	5.10843	0	6.17227
lpHorErec1.1-1HG42436	4.86853	11.8587	34.3832	10.5153	4.74284	45.0443	13.048	6.46688	9.17869	18.6611	5.78098	28.9084	6.6757	13.2475	25.3695	13.1066	0	0	0	5.10843	11.9664	12.3445
lpHorErec1.1-1HG42437	0	0	0	0	0	0	0	0	0	0	5.78098	0	0	0	0	0	0	0	8.5571	0	0	0
lpHorErec1.1-1HG42439	0	0	5.73053	0	0	0	0	0	0	0	0	0	0	0	0	0	0	0	0	0	0	0
lpHorErec1.1-1HG42440	29.2112	5.92937	22.9221	0	0	0	0	0	0	80.8649	63.5908	46.2535	73.4327	0	33.8261	39.3198	0	15.4504	8.5571	20.4337	0	6.17227
lpHorErec1.1-1HG42442	0	0	0	0	0	0	6.52401	0	0	0	5.78098	5.78168	0	0	0	0	0	0	0	0	0	0
lpHorErec1.1-1HG42444	0	0	0	0	0	5.63054	0	0	0	0	0	0	0	0	0	0	0	0	0	0	0	0
lpHorErec1.1-1HG42447	0	0	0	0	0	0	0	0	0	0	0	0	0	0	0	0	11.666	0	0	0	0	6.17227
lpHorErec1.1-1HG42448	0	11.8587	17.1916	0	0	5.63054	19.572	19.4006	27.5361	0	0	0	0	0	0	0	0	0	8.5571	0	0	0
lpHorErec1.1-1HG42451	0	0	11.4611	0	0	0	6.52401	0	0	0	0	0	0	0	0	0	0	5.15013	0	0	0	0
lpHorErec1.1-1HG42453	34.0797	5.92937	5.73053	68.3495	0	5.63054	0	19.4006	27.5361	6.22038	5.78098	17.3451	13.3514	0	0	19.6599	34.9981	82.402	0	81.7348	0	0
lpHorErec1.1-1HG42458	0	0	0	0	9.48569	0	0	0	0	0	0	0	0	0	0	0	0	0	0	0	0	0
lpHorErec1.1-1HG42459	4.86853	5.92937	17.1916	5.25765	0	0	6.52401	0	0	18.6611	46.2479	17.3451	53.4056	0	42.2826	45.8731	0	0	0	30.6506	0	0
lpHorErec1.1-1HG42461	4.86853	17.7881	17.1916	10.5153	80.6283	39.4137	13.048	12.9338	18.3574	0	5.78098	0	6.6757	39.7425	0	0	11.666	0	102.685	0	59.8322	12.3445
lpHorErec1.1-1HG42467	0	0	0	0	0	0	0	0	0	0	0	0	6.6757	0	0	0	0	0	0	0	0	0
lpHorErec1.1-1HG42476	24.3426	71.1524	80.2274	63.0918	71.1426	152.024	84.8121	97.0032	100.966	0	5.78098	5.78168	6.6757	39.7425	8.45652	0	46.6641	15.4504	145.471	5.10843	29.9161	67.8949
lpHorErec1.1-1HG42477	0	0	0	0	0	0	0	0	0	6.22038	0	0	0	0	0	0	0	0	0	0	0	0
lpHorErec1.1-1HG42479	0	17.7881	17.1916	5.25765	0	22.5221	19.572	19.4006	9.17869	6.22038	23.1239	52.0352	46.7299	0	0	6.55329	0	0	0	10.2169	0	6.17227
lpHorErec1.1-1HG42481	0	5.92937	5.73053	0	4.74284	0	13.048	6.46688	0	18.6611	28.9049	52.0352	26.7028	0	33.8261	6.55329	0	15.4504	0	30.6506	0	12.3445
lpHorErec1.1-1HG42483	0	0	0	0	9.48569	0	0	0	0	0	0	0	0	0	0	0	0	0	0	0	5.98322	0
lpHorErec1.1-1HG42487	0	0	0	0	0	0	0	0	9.17869	6.22038	5.78098	0	0	0	0	0	0	10.3003	0	5.10843	0	6.17227
lpHorErec1.1-1HG42488	4.86853	0	5.73053	5.25765	4.74284	0	0	6.46688	9.17869	12.4408	11.562	0	6.6757	0	0	13.1066	1061.61	412.01	0	260.53	5.98322	0
lpHorErec1.1-1HG42489	4.86853	0	0	5.25765	0	5.63054	0	0	9.17869	12.4408	0	0	0	0	0	0	139.992	30.9008	0	10.2169	0	0
lpHorErec1.1-1HG42491	43.8167	0	0	0	0	0	0	0	0	49.763	5.78098	5.78168	20.0271	0	67.6521	6.55329	46.6641	46.3511	8.5571	30.6506	0	0
lpHorErec1.1-1HG42492	4.86853	0	0	0	0	0	0	0	0	12.4408	11.562	0	0	0	0	0	0	20.6005	0	20.4337	0	0
lpHorErec1.1-1HG42493	0	0	5.73053	0	0	0	0	0	0	0	0	0	0	0	0	0	0	0	0	0	0	0
lpHorErec1.1-1HG42495	0	0	0	0	0	0	0	0	0	0	0	0	6.6757	0	0	0	0	0	0	0	0	0
lpHorErec1.1-1HG42497	0	0	0	5.25765	0	0	0	0	9.17869	0	0	0	0	0	0	0	0	0	0	0	0	0
lpHorErec1.1-1HG42498	0	0	0	0	0	0	0	0	0	0	0	0	0	0	0	0	0	0	0	0	0	6.17227
lpHorErec1.1-1HG42499	0	0	0	0	4.74284	0	0	0	0	0	0	0	0	0	0	0	0	0	0	0	0	0
lpHorErec1.1-1HG42500	0	0	0	0	0	16.8916	0	0	9.17869	0	0	0	0	0	0	0	0	0	0	5.10843	5.98322	0
lpHorErec1.1-1HG42502	0	0	0	0	0	0	0	0	0	0	0	0	0	0	0	0	0	103.003	8.5571	97.0601	0	0
lpHorErec1.1-1HG42504	0	0	0	0	0	0	0	0	0	0	23.1239	40.4718	0	0	439.739	6.55329	11.666	200.855	0	173.686	0	0
lpHorErec1.1-1HG42506	0	0	0	0	0	0	0	0	0	0	0	0	0	0	0	0	0	0	8.5571	0	0	0
lpHorErec1.1-1HG42510	0	0	0	0	18.9714	0	0	0	0	0	0	0	0	0	0	0	0	0	0	0	5.98322	0
lpHorErec1.1-1HG42511	0	0	0	0	0	11.2611	0	0	0	0	0	0	0	0	0	0	0	0	0	0	0	6.17227
lpHorErec1.1-1HG42513	14.6056	29.6468	34.3832	15.773	0	22.5221	52.1921	12.9338	18.3574	62.2038	17.3429	167.669	100.136	0	59.1956	91.7461	139.992	108.153	0	76.6264	0	61.7227
lpHorErec1.1-1HG42515	0	0	0	0	0	0	0	0	0	0	0	0	0	0	0	0	0	5.15013	0	0	0	0
lpHorErec1.1-1HG42516	0	0	0	0	0	0	0	0	0	0	0	0	0	0	0	0	0	0	0	0	5.98322	0
lpHorErec1.1-1HG42520	0	0	0	0	37.9427	11.2611	0	0	0	0	0	5.78168	0	13.2475	0	0	0	0	8.5571	0	17.9497	18.5168
lpHorErec1.1-1HG42521	0	11.8587	0	5.25765	4.74284	11.2611	6.52401	19.4006	18.3574	6.22038	0	17.3451	0	0	0	0	0	5.15013	8.5571	10.2169	0	6.17227
lpHorErec1.1-1HG42522	0	11.8587	0	5.25765	0	0	6.52401	0	0	0	0	0	0	0	0	6.55329	0	0	8.5571	0	0	0
lpHorErec1.1-1HG42523	0	0	0	0	0	0	0	0	0	0	0	5.78168	0	0	0	0	0	0	0	0	0	0
lpHorErec1.1-1HG42524	0	0	0	0	0	0	0	0	9.17869	0	0	0	0	0	0	0	0	0	0	0	0	0
lpHorErec1.1-1HG42525	618.303	0	0	26.2883	0	0	0	0	0	454.087	23.1239	75.1619	634.192	26.495	67.6521	766.735	11.666	10.3003	0	5.10843	0	0
lpHorErec1.1-1HG42526	4.86853	0	0	0	0	0	0	0	0	0	0	0	0	0	0	13.1066	0	0	0	0	0	0
lpHorErec1.1-1HG42527	0	0	0	0	4.74284	0	0	0	0	6.22038	0	0	0	0	0	0	0	0	0	0	0	0
lpHorErec1.1-1HG42528	443.036	456.561	544.4	184.018	161.257	467.334	300.104	362.145	385.505	901.954	1607.11	3000.69	1208.3	79.4849	1251.56	1435.17	338.315	1869.5	34.2284	1941.2	197.446	740.672
lpHorErec1.1-1HG42532	0	0	5.73053	0	0	0	0	0	0	0	0	0	0	0	0	0	0	0	0	0	0	0
lpHorErec1.1-1HG42533	9.73705	23.7175	17.1916	10.5153	4.74284	5.63054	26.096	6.46688	9.17869	24.8815	17.3429	11.5634	0	0	8.45652	13.1066	0	20.6005	0	10.2169	17.9497	37.0336
lpHorErec1.1-1HG42534	0	0	5.73053	0	0	0	0	0	0	0	0	0	0	0	0	0	0	0	0	0	0	0
lpHorErec1.1-1HG42538	4.86853	0	0	0	0	5.63054	0	6.46688	0	0	0	11.5634	0	0	0	19.6599	0	0	17.1142	0	5.98322	0
lpHorErec1.1-1HG42541	4.86853	17.7881	0	10.5153	37.9427	5.63054	26.096	0	9.17869	0	5.78098	0	0	0	0	13.1066	0	5.15013	0	5.10843	29.9161	0
lpHorErec1.1-1HG42542	4.86853	0	0	0	0	0	0	0	0	0	0	0	0	0	0	0	0	0	0	0	0	0
lpHorErec1.1-1HG42543	0	5.92937	0	5.25765	4.74284	5.63054	13.048	12.9338	0	0	5.78098	5.78168	0	0	0	6.55329	0	5.15013	0	0	11.9664	12.3445
lpHorErec1.1-1HG42544	0	0	0	0	0	0	6.52401	0	0	0	5.78098	17.3451	0	0	0	0	0	5.15013	0	0	0	0
lpHorErec1.1-1HG42545	0	0	0	0	0	0	0	0	0	0	0	0	0	0	0	0	0	0	0	5.10843	0	0
lpHorErec1.1-1HG42546	0	0	0	0	0	0	0	0	0	0	0	0	0	0	0	0	11.666	0	0	0	0	0
lpHorErec1.1-1HG42547	0	0	0	0	0	0	0	0	0	0	0	0	0	13.2475	0	0	0	0	0	0	0	0
lpHorErec1.1-1HG42549	0	0	0	0	0	0	0	0	0	0	0	0	0	0	0	0	0	0	0	0	5.98322	0
lpHorErec1.1-1HG42553	4.86853	5.92937	0	0	0	0	0	0	0	0	11.562	0	20.0271	0	8.45652	6.55329	0	5.15013	0	0	0	0
lpHorErec1.1-1HG42558	0	0	0	0	0	0	0	0	0	0	0	0	0	0	8.45652	0	0	0	0	0	0	0
lpHorErec1.1-1HG42559	38.9482	0	34.3832	57.8342	0	0	0	32.3344	9.17869	24.8815	11.562	0	0	0	0	0	23.3321	10.3003	0	20.4337	0	0
lpHorErec1.1-1HG42562	0	0	5.73053	0	4.74284	0	0	6.46688	0	0	0	0	13.3514	0	0	0	11.666	0	0	0	0	0
lpHorErec1.1-1HG42563	0	0	0	5.25765	4.74284	0	0	0	0	0	0	0	6.6757	0	0	0	0	0	8.5571	5.10843	0	0
lpHorErec1.1-1HG42567	2463.47	9131.23	7604.41	5226.11	3059.13	6959.34	9583.77	8264.68	7021.7	2183.35	878.709	2503.47	1021.38	6372.04	1462.98	1408.96	13100.9	2636.86	4175.87	2569.54	1441.96	7419.07
lpHorErec1.1-1HG42571	925.02	474.35	699.124	1167.2	142.285	557.423	313.152	485.016	422.22	255.035	387.326	503.006	640.867	370.93	1217.74	1756.28	454.975	963.074	25.6713	362.698	311.128	499.954
lpHorErec1.1-1HG42574	4.86853	5.92937	0	0	4.74284	11.2611	0	6.46688	18.3574	0	0	5.78168	0	26.495	0	6.55329	11.666	5.15013	25.6713	5.10843	0	0
lpHorErec1.1-1HG42575	29.2112	47.435	148.994	47.3189	0	11.2611	26.096	38.8013	55.0721	43.5426	75.1528	104.07	93.4598	0	59.1956	39.3198	93.3282	133.903	17.1142	102.169	17.9497	0
lpHorErec1.1-1HG42577	0	5.92937	0	0	0	0	0	0	0	0	17.3429	0	0	0	0	0	0	0	0	0	0	0
lpHorErec1.1-1HG42578	0	0	0	0	9.48569	0	0	0	0	0	5.78098	0	0	0	0	0	0	0	0	0	0	0
lpHorErec1.1-1HG42580	0	0	0	0	0	0	0	0	0	0	0	5.78168	0	0	0	0	0	5.15013	0	0	0	0
lpHorErec1.1-1HG42586	0	0	0	0	0	0	6.52401	0	0	0	0	0	0	0	0	0	0	0	0	0	0	0
lpHorErec1.1-1HG42588	0	0	17.1916	5.25765	4.74284	152.024	6.52401	19.4006	0	0	0	0	0	0	0	0	0	5.15013	0	20.4337	0	240.718
lpHorErec1.1-1HG42589	0	0	0	0	0	0	6.52401	0	0	0	0	0	0	0	0	0	0	0	0	0	0	0
lpHorErec1.1-1HG42590	0	0	0	0	0	95.7191	0	0	0	0	0	0	0	0	0	0	0	0	0	0	5.98322	80.2395
lpHorErec1.1-1HG42591	0	0	0	0	9.48569	0	0	0	0	0	0	0	0	0	0	0	0	0	0	0	0	0
lpHorErec1.1-1HG42593	14.6056	0	0	0	0	0	0	0	0	311.019	23.1239	5.78168	93.4598	0	16.913	32.7665	11.666	72.1018	8.5571	107.277	0	0
lpHorErec1.1-1HG42594	0	0	0	0	379.427	0	0	0	0	0	0	0	0	0	0	0	0	0	0	0	682.087	0
lpHorErec1.1-1HG42596	9.73705	35.5762	17.1916	26.2883	4.74284	61.9359	13.048	6.46688	0	118.187	86.7147	213.922	66.757	13.2475	42.2826	6.55329	69.9962	154.504	0	102.169	0	30.8613
lpHorErec1.1-1HG42597	0	0	0	0	0	0	0	0	0	0	0	0	0	0	0	0	0	0	0	0	0	6.17227
lpHorErec1.1-1HG42598	4.86853	11.8587	11.4611	5.25765	9.48569	39.4137	13.048	0	9.17869	0	34.6859	28.9084	13.3514	0	8.45652	0	0	30.9008	42.7855	25.5421	11.9664	6.17227
lpHorErec1.1-1HG42600	9.73705	0	11.4611	21.0306	4.74284	0	6.52401	0	0	0	5.78098	5.78168	6.6757	0	0	6.55329	11.666	0	0	5.10843	0	0
lpHorErec1.1-1HG42601	0	0	0	0	0	0	0	0	0	0	0	0	0	0	0	0	0	0	8.5571	0	0	0
lpHorErec1.1-1HG42603	0	17.7881	0	15.773	0	0	6.52401	0	18.3574	6.22038	0	5.78168	0	0	0	0	0	0	42.7855	0	0	6.17227
lpHorErec1.1-1HG42604	0	0	0	0	4.74284	0	0	6.46688	0	0	0	0	0	0	0	0	0	0	8.5571	0	11.9664	0
lpHorErec1.1-1HG42605	0	0	0	0	0	0	0	0	0	0	0	11.5634	0	0	0	0	0	0	0	0	0	0
lpHorErec1.1-1HG42609	73.0279	53.3643	51.5747	89.3801	227.656	129.502	32.62	45.2682	55.0721	99.526	86.7147	144.542	33.3785	92.7324	118.391	98.2994	128.326	123.603	25.6713	102.169	299.161	129.618
lpHorErec1.1-1HG42610	0	0	0	5.25765	0	0	0	0	0	0	0	0	0	0	0	0	0	0	0	0	0	0
lpHorErec1.1-1HG42611	0	0	0	0	4.74284	0	0	0	0	0	5.78098	0	0	0	0	0	0	0	0	0	5.98322	0
lpHorErec1.1-1HG42613	9.73705	0	5.73053	10.5153	52.1713	5.63054	6.52401	12.9338	0	0	0	5.78168	0	0	0	0	0	0	51.3426	0	11.9664	0
lpHorErec1.1-1HG42614	4.86853	47.435	45.8442	5.25765	4.74284	16.8916	39.1441	64.6688	9.17869	6.22038	0	0	0	0	0	0	11.666	0	0	10.2169	23.9329	12.3445
lpHorErec1.1-1HG42615	4.86853	17.7881	17.1916	36.8036	4.74284	11.2611	6.52401	25.8675	0	6.22038	0	5.78168	0	13.2475	0	0	23.3321	0	0	10.2169	5.98322	18.5168
lpHorErec1.1-1HG42617	19.4741	47.435	57.3053	47.3189	99.5997	78.8275	137.004	51.7351	73.4295	18.6611	11.562	17.3451	6.6757	13.2475	0	6.55329	58.3301	20.6005	213.928	20.4337	17.9497	67.8949
lpHorErec1.1-1HG42618	53.5538	225.316	160.455	99.8954	61.657	95.7191	208.768	181.073	137.68	12.4408	17.3429	17.3451	6.6757	13.2475	0	13.1066	11.666	30.9008	59.8997	10.2169	47.8658	123.445
lpHorErec1.1-1HG42619	0	0	0	0	4.74284	0	0	0	0	0	0	0	0	0	0	0	0	0	0	0	0	6.17227
lpHorErec1.1-1HG42620	0	0	0	0	0	0	0	6.46688	0	0	0	0	0	0	0	0	0	0	0	0	0	0
lpHorErec1.1-1HG42621	0	0	0	0	0	0	0	0	0	0	0	0	0	0	0	0	0	0	17.1142	0	0	0
lpHorErec1.1-1HG42622	121.713	675.948	573.053	462.673	474.284	1283.76	606.733	814.827	431.398	180.391	52.0288	156.105	20.0271	622.632	93.0217	39.3198	1096.61	175.104	1240.78	168.578	185.48	598.71
lpHorErec1.1-1HG42623	4.86853	5.92937	0	0	0	5.63054	0	6.46688	0	43.5426	34.6859	52.0352	80.1084	0	8.45652	19.6599	0	30.9008	0	20.4337	0	6.17227
lpHorErec1.1-1HG42625	4.86853	41.5056	5.73053	10.5153	75.8855	28.1527	6.52401	6.46688	9.17869	0	0	11.5634	0	0	0	0	11.666	0	34.2284	0	17.9497	0
lpHorErec1.1-1HG42627	34.0797	47.435	34.3832	73.6071	118.571	45.0443	65.2401	51.7351	55.0721	31.1019	11.562	34.6901	20.0271	13.2475	0	19.6599	0	10.3003	8.5571	0	11.9664	80.2395
lpHorErec1.1-1HG42628	73.0279	0	5.73053	10.5153	0	22.5221	0	0	9.17869	24.8815	40.4669	0	20.0271	0	33.8261	13.1066	0	51.5013	8.5571	10.2169	0	12.3445
lpHorErec1.1-1HG42629	19.4741	35.5762	114.611	36.8036	14.2285	56.3054	39.1441	64.6688	18.3574	640.699	560.755	953.978	300.407	0	828.739	262.132	583.301	1333.88	34.2284	1210.7	29.9161	37.0336
lpHorErec1.1-1HG42630	0	0	0	0	0	0	0	0	0	0	0	0	0	0	0	0	0	0	0	0	11.9664	0
lpHorErec1.1-1HG42631	0	29.6468	11.4611	21.0306	9.48569	0	26.096	6.46688	18.3574	31.1019	46.2479	40.4718	26.7028	0	8.45652	6.55329	23.3321	20.6005	0	15.3253	0	30.8613
lpHorErec1.1-1HG42632	19.4741	71.1524	17.1916	15.773	14.2285	45.0443	78.2881	51.7351	36.7148	18.6611	23.1239	34.6901	13.3514	0	16.913	19.6599	11.666	15.4504	0	0	23.9329	43.2059
lpHorErec1.1-1HG42633	1260.95	1002.06	659.011	1456.37	1128.8	1244.35	880.741	905.364	1496.13	534.952	734.185	1879.05	841.138	516.652	651.152	688.096	688.295	1241.18	633.226	1241.35	460.708	1882.54
lpHorErec1.1-1HG42634	48.6853	29.6468	74.4969	120.926	4.74284	78.8275	32.62	38.8013	36.7148	55.9834	80.9337	265.957	40.0542	26.495	126.848	13.1066	769.958	551.064	0	556.818	5.98322	43.2059
lpHorErec1.1-1HG42635	0	0	5.73053	0	0	0	0	0	0	0	0	0	0	0	0	0	0	0	0	0	0	0
lpHorErec1.1-1HG42636	0	5.92937	0	0	0	0	0	0	0	0	0	0	0	0	0	0	0	0	0	0	0	0
lpHorErec1.1-1HG42639	0	11.8587	0	0	0	0	0	0	0	0	0	0	0	0	0	0	0	0	0	0	0	0
lpHorErec1.1-1HG42640	0	0	0	5.25765	0	0	0	0	0	0	0	0	0	0	0	0	0	0	0	0	0	0
lpHorErec1.1-1HG42641	0	0	0	0	0	0	0	6.46688	0	0	0	0	0	0	0	0	0	0	0	0	0	0
lpHorErec1.1-1HG42643	0	0	0	0	0	0	0	0	0	0	0	0	6.6757	0	0	0	0	20.6005	0	5.10843	0	0
lpHorErec1.1-1HG42644	0	0	5.73053	0	0	0	0	0	0	0	0	0	0	0	0	0	0	0	0	0	0	0
lpHorErec1.1-1HG42645	0	5.92937	5.73053	0	9.48569	0	6.52401	12.9338	0	0	5.78098	0	0	0	0	0	0	0	0	0	0	0
lpHorErec1.1-1HG42646	0	0	0	0	9.48569	0	0	0	0	0	0	0	0	0	0	0	0	0	0	0	5.98322	0
lpHorErec1.1-1HG42648	0	5.92937	5.73053	0	0	0	0	0	0	0	0	0	0	0	0	0	0	0	0	0	0	0
lpHorErec1.1-1HG42649	9.73705	0	5.73053	0	0	0	13.048	0	0	6.22038	0	5.78168	0	0	0	13.1066	0	0	0	5.10843	0	6.17227
lpHorErec1.1-1HG42650	0	11.8587	0	0	4.74284	16.8916	6.52401	0	0	0	0	23.1267	0	0	0	0	0	10.3003	25.6713	5.10843	17.9497	0
lpHorErec1.1-1HG42651	0	0	0	5.25765	0	5.63054	6.52401	0	9.17869	12.4408	11.562	23.1267	13.3514	0	8.45652	0	0	0	0	0	0	0
lpHorErec1.1-1HG42653	4.86853	17.7881	5.73053	10.5153	4.74284	5.63054	13.048	0	0	0	0	0	0	0	8.45652	0	0	0	0	0	5.98322	12.3445
lpHorErec1.1-1HG42654	0	0	0	5.25765	0	0	6.52401	0	0	12.4408	0	0	0	0	8.45652	0	0	0	0	5.10843	0	6.17227
lpHorErec1.1-1HG42655	9.73705	17.7881	11.4611	10.5153	23.7142	39.4137	6.52401	0	18.3574	24.8815	17.3429	28.9084	0	0	0	6.55329	0	20.6005	17.1142	20.4337	11.9664	43.2059
lpHorErec1.1-1HG42658	0	0	0	0	4.74284	0	0	0	0	6.22038	0	0	0	0	0	0	0	0	0	0	5.98322	0
lpHorErec1.1-1HG42662	4.86853	0	0	0	0	0	0	0	0	0	0	5.78168	0	0	0	0	0	0	0	0	0	0
lpHorErec1.1-1HG42663	4.86853	0	0	0	0	0	6.52401	6.46688	0	0	0	5.78168	0	0	0	0	46.6641	0	0	5.10843	0	0
lpHorErec1.1-1HG42664	0	0	11.4611	0	0	5.63054	13.048	0	0	0	0	0	0	0	0	0	0	0	0	0	0	12.3445
lpHorErec1.1-1HG42665	267.769	367.621	412.598	615.145	151.771	664.403	371.868	504.417	780.189	161.73	341.078	630.204	213.622	317.94	287.522	150.726	326.649	175.104	299.499	168.578	89.7483	388.853
lpHorErec1.1-1HG42666	0	0	0	0	0	0	0	0	0	0	0	0	0	0	0	0	0	0	0	0	0	6.17227
lpHorErec1.1-1HG42670	0	5.92937	0	5.25765	0	0	0	0	0	0	0	0	0	0	0	0	0	0	0	0	0	0
lpHorErec1.1-1HG42672	0	0	0	0	0	0	0	0	0	0	0	0	0	0	0	6.55329	0	0	0	0	0	0
lpHorErec1.1-1HG42673	0	0	0	0	0	0	0	0	0	0	0	5.78168	0	0	0	0	0	0	0	0	0	0
lpHorErec1.1-1HG42675	0	0	0	0	0	0	0	6.46688	0	0	0	0	0	0	0	0	0	0	0	0	0	0
lpHorErec1.1-1HG42676	9.73705	23.7175	22.9221	5.25765	0	5.63054	6.52401	6.46688	9.17869	0	0	0	6.6757	0	0	0	0	0	0	0	0	6.17227
lpHorErec1.1-1HG42677	4.86853	5.92937	0	10.5153	0	5.63054	26.096	12.9338	9.17869	43.5426	52.0288	98.2886	20.0271	0	67.6521	26.2132	0	56.6514	8.5571	40.8674	0	0
lpHorErec1.1-1HG42678	0	0	0	5.25765	0	0	0	0	0	0	0	0	0	0	0	0	0	0	0	0	0	0
lpHorErec1.1-1HG42679	0	0	0	0	0	0	0	0	9.17869	0	0	0	0	0	0	0	0	0	0	0	0	0
lpHorErec1.1-1HG42680	4.86853	0	11.4611	0	0	0	0	0	0	0	5.78098	0	0	0	0	13.1066	0	0	8.5571	0	0	0
lpHorErec1.1-1HG42681	0	0	0	0	0	0	0	0	0	0	0	0	0	0	0	0	0	0	0	5.10843	0	0
lpHorErec1.1-1HG42682	0	11.8587	11.4611	10.5153	4.74284	16.8916	13.048	19.4006	36.7148	6.22038	5.78098	11.5634	0	0	0	6.55329	0	0	85.571	0	0	18.5168
lpHorErec1.1-1HG42683	0	0	0	0	0	0	0	0	0	0	0	0	0	0	0	0	0	0	0	0	0	6.17227
lpHorErec1.1-1HG42684	4.86853	0	22.9221	5.25765	0	0	0	0	0	0	5.78098	5.78168	0	0	0	0	0	5.15013	0	0	0	6.17227
lpHorErec1.1-1HG42686	0	0	0	0	0	0	0	0	0	0	0	0	0	0	0	0	0	0	0	0	5.98322	0
lpHorErec1.1-1HG42688	4.86853	0	0	5.25765	0	0	6.52401	6.46688	0	0	0	0	0	0	0	0	0	0	0	0	0	0
lpHorErec1.1-1HG42689	0	0	0	0	9.48569	0	0	0	0	0	0	0	0	0	0	0	0	0	0	0	0	0
lpHorErec1.1-1HG42692	4.86853	5.92937	5.73053	0	0	5.63054	6.52401	0	0	0	63.5908	34.6901	6.6757	0	8.45652	13.1066	0	0	8.5571	10.2169	5.98322	6.17227
lpHorErec1.1-1HG42694	0	0	5.73053	0	0	0	0	0	0	0	0	0	0	0	0	0	0	0	0	0	0	0
lpHorErec1.1-1HG42695	53.5538	183.81	108.88	157.73	237.142	129.502	104.384	161.672	110.144	49.763	17.3429	86.7253	80.1084	132.475	42.2826	19.6599	46.6641	46.3511	427.855	56.1927	161.547	160.479
lpHorErec1.1-1HG42696	0	0	0	0	0	5.63054	0	6.46688	0	6.22038	11.562	0	0	13.2475	8.45652	0	0	15.4504	0	0	0	6.17227
lpHorErec1.1-1HG42697	87.6335	5.92937	11.4611	26.2883	0	33.7832	0	6.46688	0	31.1019	208.115	34.6901	26.7028	26.495	59.1956	19.6599	46.6641	108.153	0	61.3011	17.9497	61.7227
lpHorErec1.1-1HG42698	0	0	0	0	4.74284	0	0	0	0	0	0	0	0	0	0	0	0	0	0	0	0	0
lpHorErec1.1-1HG42699	4.86853	5.92937	0	0	0	5.63054	0	0	0	0	0	0	0	0	0	0	0	0	0	0	0	0
lpHorErec1.1-1HG42700	0	0	0	5.25765	0	0	0	0	0	0	0	0	0	0	0	0	0	5.15013	0	0	0	0
lpHorErec1.1-1HG42701	0	0	0	10.5153	0	0	0	0	0	6.22038	17.3429	0	0	0	8.45652	0	0	5.15013	0	0	5.98322	0
lpHorErec1.1-1HG42702	9.73705	0	28.6526	5.25765	0	5.63054	6.52401	19.4006	0	12.4408	46.2479	57.8168	13.3514	13.2475	33.8261	26.2132	0	15.4504	0	25.5421	0	30.8613
lpHorErec1.1-1HG42704	4.86853	5.92937	0	5.25765	0	5.63054	0	6.46688	0	0	5.78098	11.5634	0	0	0	0	0	0	8.5571	0	0	0
lpHorErec1.1-1HG42707	0	0	0	0	0	5.63054	0	0	0	0	0	5.78168	0	0	0	0	0	0	8.5571	0	0	0
lpHorErec1.1-1HG42717	228.821	77.0818	212.03	99.8954	872.683	292.788	13.048	84.0695	82.6082	373.223	572.317	705.365	507.353	132.475	684.978	432.517	1539.92	1009.42	17.1142	1139.18	879.534	376.508
lpHorErec1.1-1HG42718	0	5.92937	0	0	0	0	13.048	6.46688	9.17869	0	0	0	0	0	0	0	0	0	0	0	0	0
lpHorErec1.1-1HG42719	959.1	6688.33	4641.73	3974.78	948.569	4504.43	5721.56	5652.06	5029.92	572.275	300.611	716.929	293.731	1629.44	338.261	308.005	2671.52	690.117	1514.61	602.794	502.591	3981.11
lpHorErec1.1-1HG42720	29.2112	11.8587	0	0	0	0	0	0	0	155.509	92.4957	69.3802	100.136	0	126.848	183.492	0	46.3511	8.5571	20.4337	0	0
lpHorErec1.1-1HG42721	0	0	0	0	0	0	0	0	0	0	0	0	0	0	0	0	0	0	0	0	5.98322	0
lpHorErec1.1-1HG42726	0	0	0	0	0	0	0	6.46688	0	0	0	0	0	0	0	0	0	0	0	0	0	0
lpHorErec1.1-1HG42728	0	0	0	0	891.654	0	0	0	0	0	0	0	0	0	0	0	0	0	0	0	1035.1	0
lpHorErec1.1-1HG42729	0	0	0	0	0	0	0	6.46688	0	0	0	0	0	0	0	0	0	0	0	0	0	0
lpHorErec1.1-1HG42730	0	5.92937	0	0	0	0	0	0	0	0	0	5.78168	0	0	0	0	0	0	0	0	0	0
lpHorErec1.1-1HG42731	0	0	0	0	4.74284	5.63054	6.52401	12.9338	0	12.4408	5.78098	0	6.6757	0	0	0	0	0	0	5.10843	0	18.5168
lpHorErec1.1-1HG42732	34.0797	100.799	85.9579	52.5765	18.9714	78.8275	97.8601	84.0695	27.5361	37.3223	92.4957	40.4718	40.0542	13.2475	42.2826	32.7665	23.3321	20.6005	0	20.4337	23.9329	86.4118
lpHorErec1.1-1HG42733	38.9482	94.8699	74.4969	10.5153	56.9141	180.177	71.7641	129.338	36.7148	248.815	98.2767	323.774	146.865	39.7425	135.304	170.386	209.988	195.705	17.1142	224.771	47.8658	185.168
lpHorErec1.1-1HG42736	0	5.92937	0	0	0	0	0	0	0	0	0	0	0	0	0	0	0	0	0	0	0	0
lpHorErec1.1-1HG42737	58.4223	106.729	57.3053	68.3495	75.8855	135.133	65.2401	38.8013	64.2508	68.4241	75.1528	115.634	66.757	105.98	101.478	104.853	23.3321	61.8015	8.5571	35.759	59.8322	209.857
lpHorErec1.1-1HG42738	48.6853	0	0	63.0918	0	0	0	6.46688	9.17869	43.5426	1566.65	0	73.4327	0	109.935	0	0	0	0	5.10843	0	6.17227
lpHorErec1.1-1HG42739	0	0	0	0	0	0	0	0	0	0	0	0	0	0	0	0	0	0	0	0	5.98322	0
lpHorErec1.1-1HG42740	0	0	0	0	23.7142	0	6.52401	0	0	0	0	0	0	0	0	0	0	0	0	0	29.9161	0
lpHorErec1.1-1HG42741	0	0	0	0	0	0	0	0	0	0	0	0	0	0	0	13.1066	0	0	0	0	0	0
lpHorErec1.1-1HG42742	29.2112	53.3643	114.611	36.8036	14.2285	61.9359	26.096	19.4006	55.0721	49.763	127.182	167.669	80.1084	0	118.391	72.0862	104.994	144.204	0	127.711	71.7987	55.5504
lpHorErec1.1-1HG42743	0	0	0	0	0	0	0	0	0	0	0	0	13.3514	0	0	0	0	0	0	0	0	0
lpHorErec1.1-1HG42745	92.502	83.0112	97.419	89.3801	94.8569	185.808	91.3361	109.937	91.7869	155.509	260.144	387.373	106.811	264.95	397.456	157.279	81.6622	216.305	51.3426	270.747	89.7483	265.408
lpHorErec1.1-1HG42746	0	0	0	0	0	0	0	0	0	0	0	0	0	0	0	0	0	0	0	0	5.98322	0
lpHorErec1.1-1HG42748	0	0	0	0	0	0	0	0	0	0	0	0	0	0	0	0	0	0	0	0	5.98322	0
lpHorErec1.1-1HG42750	0	0	0	0	4.74284	0	0	0	0	0	0	0	0	0	0	0	0	0	0	0	0	0
lpHorErec1.1-1HG42755	0	0	0	0	0	0	0	0	0	0	5.78098	0	0	0	0	0	0	0	0	0	5.98322	0
lpHorErec1.1-1HG42756	0	0	5.73053	0	0	0	0	0	0	0	0	0	0	0	0	0	0	5.15013	0	0	0	0
lpHorErec1.1-1HG42757	9.73705	5.92937	5.73053	5.25765	0	0	0	0	0	80.8649	173.429	109.852	133.514	0	219.869	72.0862	23.3321	77.2519	0	61.3011	0	0
lpHorErec1.1-1HG42758	4.86853	11.8587	0	5.25765	0	11.2611	13.048	0	0	0	0	0	6.6757	0	0	0	0	0	8.5571	0	5.98322	24.6891
lpHorErec1.1-1HG42759	0	0	0	0	37.9427	0	0	0	0	0	0	0	0	0	0	0	0	0	0	0	53.849	0
lpHorErec1.1-1HG42775	0	0	0	0	0	0	0	0	0	0	0	0	0	0	8.45652	0	0	0	0	0	0	0
lpHorErec1.1-1HG42776	0	0	0	0	0	0	0	0	0	0	0	0	20.0271	0	0	6.55329	0	0	0	0	0	0
lpHorErec1.1-1HG42780	0	0	0	0	0	0	0	0	0	0	0	0	0	0	0	0	0	0	17.1142	0	0	0
lpHorErec1.1-1HG42781	0	0	0	0	0	0	0	0	0	0	0	0	6.6757	0	0	0	0	0	0	0	0	0
lpHorErec1.1-1HG42787	0	0	0	0	0	0	0	0	0	6.22038	11.562	0	0	0	8.45652	0	0	0	0	0	0	0
lpHorErec1.1-1HG42789	0	0	0	0	0	0	6.52401	0	0	37.3223	34.6859	0	53.4056	0	8.45652	19.6599	0	0	25.6713	0	5.98322	0
lpHorErec1.1-1HG42790	0	0	0	0	0	0	0	0	0	0	0	0	0	0	0	0	0	0	8.5571	0	0	0
lpHorErec1.1-1HG42792	0	0	0	0	0	0	0	0	0	6.22038	0	5.78168	0	0	0	19.6599	0	0	0	0	0	0
lpHorErec1.1-1HG42800	4.86853	0	0	0	0	0	0	0	0	0	0	0	0	0	0	0	0	0	0	0	0	0
lpHorErec1.1-1HG42802	0	0	0	0	0	0	0	0	0	0	0	0	0	0	0	0	0	0	0	0	0	6.17227
lpHorErec1.1-1HG42803	0	0	0	5.25765	0	0	0	0	0	0	0	0	0	0	0	0	0	0	0	0	0	0
lpHorErec1.1-1HG42804	4.86853	0	0	0	0	0	0	0	0	0	0	0	0	0	0	6.55329	0	0	8.5571	5.10843	0	0
lpHorErec1.1-1HG42805	4.86853	5.92937	0	5.25765	0	0	6.52401	0	0	0	0	0	0	0	0	0	0	0	0	0	0	0
lpHorErec1.1-1HG42807	0	5.92937	5.73053	0	4.74284	5.63054	0	0	9.17869	0	0	0	0	0	0	0	0	0	0	0	0	0
lpHorErec1.1-1HG42809	0	0	0	0	0	0	6.52401	0	0	0	0	0	0	0	0	0	0	0	0	0	0	0
lpHorErec1.1-1HG42810	9.73705	0	22.9221	10.5153	0	0	13.048	0	0	12.4408	11.562	23.1267	0	0	0	0	11.666	56.6514	0	97.0601	0	0
lpHorErec1.1-1HG42812	0	0	0	0	0	0	0	0	0	0	0	5.78168	0	0	0	0	0	0	0	0	0	0
lpHorErec1.1-1HG42813	53.5538	17.7881	28.6526	0	9.48569	16.8916	26.096	19.4006	27.5361	143.069	52.0288	34.6901	213.622	26.495	67.6521	229.365	0	10.3003	8.5571	10.2169	5.98322	18.5168
lpHorErec1.1-1HG42814	0	0	0	0	0	0	0	0	0	0	0	0	6.6757	0	0	0	0	0	0	0	5.98322	6.17227
lpHorErec1.1-1HG42815	0	0	0	5.25765	9.48569	0	13.048	0	0	0	0	5.78168	0	0	0	0	0	0	0	0	0	6.17227
lpHorErec1.1-1HG42816	63.2908	88.9405	63.0358	89.3801	37.9427	90.0886	97.8601	51.7351	100.966	37.3223	34.6859	17.3451	33.3785	26.495	16.913	39.3198	69.9962	15.4504	8.5571	10.2169	35.8993	74.0672
lpHorErec1.1-1HG42817	0	17.7881	17.1916	36.8036	0	22.5221	13.048	12.9338	36.7148	6.22038	34.6859	69.3802	0	0	16.913	0	11.666	15.4504	0	15.3253	5.98322	6.17227
lpHorErec1.1-1HG42818	0	0	0	0	0	0	0	6.46688	0	0	0	0	0	0	0	0	0	0	8.5571	0	0	0
lpHorErec1.1-1HG42819	228.821	65.2231	85.9579	131.441	180.228	90.0886	65.2401	77.6026	146.859	31.1019	34.6859	80.9436	73.4327	119.227	118.391	255.578	58.3301	66.9516	145.471	35.759	239.329	148.134
lpHorErec1.1-1HG42820	472.247	2087.14	1776.46	1409.05	1612.57	3659.85	1865.87	2192.27	1670.52	460.308	150.306	682.239	160.217	2543.52	439.739	334.218	3709.8	551.064	3285.93	510.843	951.332	2110.92
lpHorErec1.1-1HG42822	0	0	0	0	9.48569	0	0	0	0	0	0	0	0	0	0	0	0	0	0	0	17.9497	0
lpHorErec1.1-1HG42826	0	0	0	0	4.74284	0	0	0	0	0	5.78098	0	0	0	0	0	0	0	0	0	0	0
lpHorErec1.1-1HG42827	14.6056	47.435	80.2274	31.5459	9.48569	73.197	84.8121	58.2019	45.8935	6.22038	34.6859	23.1267	13.3514	13.2475	8.45652	19.6599	34.9981	10.3003	0	20.4337	23.9329	92.584
lpHorErec1.1-1HG42829	38.9482	53.3643	45.8442	110.411	4.74284	28.1527	104.384	58.2019	91.7869	6.22038	0	5.78168	0	0	0	0	0	5.15013	564.769	5.10843	0	18.5168
lpHorErec1.1-1HG42830	0	0	0	0	0	0	0	0	0	0	0	0	0	0	0	0	0	5.15013	0	0	0	0
lpHorErec1.1-1HG42831	0	0	0	0	4.74284	0	0	0	0	0	0	0	0	0	0	0	0	0	0	0	5.98322	0
lpHorErec1.1-1HG42832	136.319	17.7881	5.73053	26.2883	0	22.5221	26.096	12.9338	27.5361	18.6611	0	5.78168	46.7299	26.495	8.45652	111.406	0	10.3003	34.2284	0	0	30.8613
lpHorErec1.1-1HG42833	0	0	0	0	4.74284	0	0	0	0	0	0	0	0	0	0	0	0	0	0	0	0	0
lpHorErec1.1-1HG42834	0	5.92937	17.1916	10.5153	0	11.2611	6.52401	12.9338	0	0	11.562	0	0	0	0	0	0	0	0	0	0	6.17227
lpHorErec1.1-1HG42836	0	0	0	0	0	0	0	0	0	0	0	0	6.6757	0	0	6.55329	0	0	0	0	0	0
lpHorErec1.1-1HG42843	0	0	0	0	0	5.63054	0	6.46688	0	0	0	0	0	0	0	0	0	0	0	0	0	12.3445
lpHorErec1.1-1HG42844	0	0	0	0	0	0	0	0	0	0	0	0	6.6757	0	0	0	0	0	0	0	0	0
lpHorErec1.1-1HG42845	0	0	0	26.2883	0	0	0	6.46688	0	0	5.78098	0	6.6757	0	0	0	0	0	8.5571	0	0	0
lpHorErec1.1-1HG42846	0	0	0	0	0	0	0	6.46688	0	0	0	0	0	0	0	0	0	0	0	0	0	0
lpHorErec1.1-1HG42847	0	0	0	0	0	0	0	0	0	0	0	5.78168	0	0	0	0	0	0	0	0	0	0
lpHorErec1.1-1HG42848	0	0	0	0	0	0	0	6.46688	0	0	5.78098	5.78168	0	0	0	0	0	0	8.5571	0	0	6.17227
lpHorErec1.1-1HG42853	0	0	0	0	0	0	0	0	9.17869	0	0	0	0	0	0	0	0	0	0	5.10843	0	0
lpHorErec1.1-1HG42854	0	0	0	0	0	0	0	0	9.17869	0	0	0	0	0	0	0	0	0	0	0	0	0
lpHorErec1.1-1HG42855	0	0	0	0	0	0	0	0	0	0	0	0	0	0	0	0	0	0	8.5571	0	0	0
lpHorErec1.1-1HG42856	4.86853	5.92937	0	0	0	0	6.52401	0	0	0	0	0	0	0	0	0	11.666	0	0	0	0	0
lpHorErec1.1-1HG42860	4.86853	29.6468	45.8442	15.773	0	33.7832	32.62	6.46688	9.17869	6.22038	11.562	11.5634	0	0	0	6.55329	0	0	111.242	0	0	18.5168
lpHorErec1.1-1HG42861	0	0	0	0	0	0	0	0	0	0	0	0	6.6757	0	0	13.1066	0	0	0	0	0	0
lpHorErec1.1-1HG42863	29.2112	17.7881	34.3832	42.0612	9.48569	11.2611	13.048	25.8675	0	62.2038	28.9049	115.634	33.3785	0	67.6521	65.5329	0	61.8015	0	66.4095	23.9329	18.5168
lpHorErec1.1-1HG42864	38.9482	0	0	0	0	5.63054	6.52401	0	0	31.1019	0	5.78168	20.0271	0	8.45652	255.578	0	25.7506	0	20.4337	5.98322	12.3445
lpHorErec1.1-1HG42865	0	0	0	0	0	0	0	0	0	0	0	0	0	0	0	0	0	0	0	0	5.98322	0
lpHorErec1.1-1HG42866	4.86853	0	0	0	0	0	0	0	0	0	0	0	0	0	0	0	0	0	0	0	0	0
lpHorErec1.1-1HG42867	4.86853	5.92937	28.6526	31.5459	0	5.63054	6.52401	19.4006	9.17869	0	5.78098	5.78168	0	0	0	19.6599	23.3321	0	8.5571	0	0	6.17227
lpHorErec1.1-1HG42868	0	0	0	0	0	5.63054	6.52401	0	0	12.4408	11.562	11.5634	6.6757	0	16.913	13.1066	0	0	8.5571	20.4337	0	0
lpHorErec1.1-1HG42869	0	0	0	0	194.457	5.63054	0	0	0	0	0	0	0	0	0	0	0	0	0	0	131.631	0
lpHorErec1.1-1HG42870	0	0	11.4611	5.25765	0	0	0	0	0	6.22038	17.3429	5.78168	0	0	0	6.55329	0	5.15013	0	0	0	0
lpHorErec1.1-1HG42871	0	0	0	0	0	0	6.52401	0	0	0	0	0	0	0	0	0	0	0	0	0	0	0
lpHorErec1.1-1HG42872	19.4741	11.8587	34.3832	47.3189	47.4284	146.394	0	38.8013	18.3574	31.1019	196.553	179.232	0	437.167	287.522	0	46.6641	128.753	59.8997	91.9517	167.53	382.681
lpHorErec1.1-1HG42873	0	0	0	0	123.314	0	0	0	0	0	0	0	0	13.2475	0	0	0	0	0	0	1208.61	0
lpHorErec1.1-1HG42874	0	0	0	0	0	5.63054	0	0	9.17869	0	0	0	0	0	0	0	0	0	0	5.10843	0	0
lpHorErec1.1-1HG42876	0	0	0	5.25765	0	0	0	0	9.17869	0	0	0	0	0	0	0	0	0	0	0	0	0
lpHorErec1.1-1HG42877	0	0	0	0	0	0	0	0	0	0	0	0	13.3514	0	0	0	0	0	0	0	0	0
lpHorErec1.1-1HG42878	0	0	5.73053	0	4.74284	0	13.048	6.46688	0	0	0	0	0	0	0	0	0	0	8.5571	0	0	0
lpHorErec1.1-1HG42879	19.4741	77.0818	28.6526	26.2883	298.799	56.3054	52.1921	58.2019	119.323	6.22038	11.562	40.4718	6.6757	0	8.45652	6.55329	23.3321	25.7506	119.799	10.2169	137.614	49.3781
lpHorErec1.1-1HG42880	14.6056	112.658	40.1137	47.3189	232.399	95.7191	104.384	90.5364	100.966	0	17.3429	0	0	39.7425	16.913	0	46.6641	5.15013	77.0139	10.2169	119.664	117.273
lpHorErec1.1-1HG42881	24.3426	0	131.802	5.25765	0	73.197	26.096	6.46688	9.17869	6.22038	11.562	11.5634	0	0	0	0	23.3321	0	8.5571	15.3253	5.98322	178.996
lpHorErec1.1-1HG42882	0	0	0	0	0	5.63054	0	0	0	0	0	0	0	0	0	0	0	0	8.5571	0	0	12.3445
lpHorErec1.1-1HG42883	0	5.92937	0	0	0	11.2611	0	0	9.17869	0	0	0	0	0	0	0	11.666	0	0	5.10843	11.9664	37.0336
lpHorErec1.1-1HG42885	0	0	0	0	0	0	0	0	0	0	0	0	0	0	0	0	0	0	0	0	5.98322	0
lpHorErec1.1-1HG42886	238.558	17.7881	767.891	126.184	18.9714	585.576	6.52401	90.5364	302.897	118.187	109.839	109.852	13.3514	26.495	50.7391	13.1066	209.988	72.1018	25.6713	20.4337	101.715	555.504
lpHorErec1.1-1HG42887	0	0	0	0	0	0	0	0	0	0	5.78098	0	0	13.2475	0	0	0	0	0	0	0	0
lpHorErec1.1-1HG42888	4.86853	53.3643	17.1916	31.5459	75.8855	22.5221	65.2401	51.7351	27.5361	0	0	5.78168	0	13.2475	0	6.55329	0	5.15013	25.6713	0	23.9329	37.0336
lpHorErec1.1-1HG42894	0	0	0	0	0	0	0	0	0	0	0	0	0	0	0	0	0	0	8.5571	0	0	0
lpHorErec1.1-1HG42895	9.73705	0	0	26.2883	0	5.63054	0	0	18.3574	12.4408	17.3429	5.78168	0	0	33.8261	0	0	0	68.4568	0	0	0
lpHorErec1.1-1HG42896	214.215	118.587	194.838	420.612	104.343	50.6748	137.004	303.944	422.22	111.967	468.26	370.028	120.163	26.495	414.369	157.279	81.6622	82.402	0	168.578	155.564	166.651
lpHorErec1.1-1HG42897	19.4741	65.2231	45.8442	52.5765	28.4571	61.9359	52.1921	64.6688	91.7869	43.5426	63.5908	115.634	33.3785	13.2475	25.3695	58.9797	23.3321	41.201	0	40.8674	29.9161	117.273
lpHorErec1.1-1HG42900	0	0	0	0	0	0	0	0	0	0	5.78098	0	6.6757	0	0	6.55329	0	10.3003	0	10.2169	5.98322	0
lpHorErec1.1-1HG42901	0	0	0	0	14.2285	56.3054	13.048	19.4006	0	0	0	0	0	0	0	0	0	0	0	0	5.98322	12.3445
lpHorErec1.1-1HG42902	0	0	0	0	4.74284	5.63054	0	0	0	55.9834	202.334	5.78168	113.487	0	42.2826	26.2132	11.666	164.804	0	265.638	0	0
lpHorErec1.1-1HG42903	0	0	0	0	0	0	0	0	0	0	0	0	0	0	0	0	0	0	0	0	5.98322	0
lpHorErec1.1-1HG42906	0	0	0	0	4.74284	0	0	0	0	0	0	0	0	0	0	0	0	0	0	0	0	0
lpHorErec1.1-1HG42907	0	0	0	0	0	0	0	0	0	0	0	0	6.6757	0	0	0	0	0	0	0	5.98322	0
lpHorErec1.1-1HG42908	0	0	0	0	0	0	0	0	0	0	0	0	6.6757	0	0	0	0	0	0	0	5.98322	0
lpHorErec1.1-1HG42911	0	0	0	0	4.74284	0	0	0	0	0	0	0	0	0	0	0	0	0	0	0	0	0
lpHorErec1.1-1HG42913	0	0	0	0	0	0	0	0	0	0	0	0	0	0	0	0	0	0	0	0	5.98322	0
lpHorErec1.1-1HG42915	4.86853	0	0	5.25765	0	11.2611	0	0	0	0	0	0	0	0	0	13.1066	0	0	0	0	0	0
lpHorErec1.1-1HG42917	0	0	0	0	0	0	0	0	0	0	0	0	0	0	0	0	0	5.15013	0	0	0	0
lpHorErec1.1-1HG42918	34.0797	35.5762	68.7663	42.0612	47.4284	45.0443	32.62	19.4006	18.3574	24.8815	57.8098	63.5985	33.3785	0	33.8261	13.1066	0	36.0509	8.5571	15.3253	11.9664	24.6891
lpHorErec1.1-1HG42920	0	0	0	5.25765	4.74284	33.7832	6.52401	0	0	18.6611	34.6859	23.1267	20.0271	13.2475	25.3695	6.55329	0	144.204	8.5571	122.602	0	6.17227
lpHorErec1.1-1HG42921	0	0	0	0	28.4571	0	0	0	0	0	0	0	0	0	0	0	0	0	0	0	11.9664	0
lpHorErec1.1-1HG42922	4.86853	5.92937	5.73053	0	4.74284	0	19.572	0	0	0	5.78098	5.78168	0	0	0	0	0	0	17.1142	5.10843	0	12.3445
lpHorErec1.1-1HG42923	0	5.92937	0	5.25765	0	0	0	0	9.17869	0	5.78098	5.78168	6.6757	0	0	0	0	5.15013	0	0	5.98322	0
lpHorErec1.1-1HG42924	0	0	0	5.25765	0	0	0	0	0	0	0	0	0	0	0	0	0	0	0	0	0	0
lpHorErec1.1-1HG42925	0	0	0	0	0	0	0	0	9.17869	0	0	0	0	0	0	0	0	0	0	0	0	0
lpHorErec1.1-1HG42926	0	0	0	0	0	0	0	0	0	6.22038	5.78098	34.6901	0	0	0	13.1066	0	0	0	0	5.98322	0
lpHorErec1.1-1HG42927	14.6056	201.599	80.2274	120.926	104.343	157.655	202.244	116.404	156.038	12.4408	5.78098	5.78168	13.3514	39.7425	8.45652	0	34.9981	5.15013	205.37	10.2169	65.8155	228.374
lpHorErec1.1-1HG42929	0	11.8587	11.4611	0	0	0	6.52401	0	0	0	5.78098	0	0	0	0	6.55329	0	10.3003	25.6713	0	0	12.3445
lpHorErec1.1-1HG42930	0	11.8587	11.4611	10.5153	0	11.2611	6.52401	0	18.3574	6.22038	0	17.3451	0	0	0	0	0	5.15013	42.7855	5.10843	5.98322	6.17227
lpHorErec1.1-1HG42931	0	0	0	0	0	0	0	0	0	0	5.78098	0	0	0	0	0	0	0	0	0	0	0
lpHorErec1.1-1HG42932	14.6056	65.2231	80.2274	36.8036	0	50.6748	32.62	45.2682	73.4295	12.4408	11.562	0	6.6757	0	8.45652	0	0	20.6005	85.571	20.4337	5.98322	12.3445
lpHorErec1.1-1HG42935	107.108	183.81	143.263	189.275	52.1713	84.458	234.864	148.738	165.216	24.8815	17.3429	11.5634	40.0542	13.2475	50.7391	39.3198	34.9981	20.6005	0	10.2169	107.698	111.101
lpHorErec1.1-1HG42937	0	5.92937	0	0	0	0	0	0	0	0	0	0	0	0	0	0	0	0	0	0	0	0
lpHorErec1.1-1HG42938	0	0	0	0	0	0	0	0	0	0	0	0	6.6757	0	0	0	0	0	0	0	0	0
lpHorErec1.1-1HG42939	0	0	0	0	2954.79	0	0	0	0	0	0	5.78168	0	0	0	0	0	0	0	0	3506.17	0
lpHorErec1.1-1HG42940	0	0	0	0	4.74284	0	0	6.46688	0	0	5.78098	5.78168	6.6757	0	0	0	0	0	8.5571	0	0	0
lpHorErec1.1-1HG42941	0	0	0	0	0	0	0	6.46688	0	0	0	0	0	0	0	0	0	0	0	0	0	0
lpHorErec1.1-1HG42942	0	5.92937	0	0	0	0	6.52401	0	0	6.22038	5.78098	0	6.6757	0	8.45652	6.55329	0	0	0	0	0	0
lpHorErec1.1-1HG42943	0	0	0	0	0	5.63054	0	0	0	0	0	0	0	0	0	0	0	0	0	0	0	0
lpHorErec1.1-1HG42944	38.9482	260.892	97.419	94.6377	175.485	309.679	189.196	84.0695	91.7869	161.73	80.9337	289.084	193.595	66.2374	67.6521	111.406	23.3321	169.954	25.6713	173.686	107.698	314.786
lpHorErec1.1-1HG42945	0	0	0	0	0	0	0	0	0	0	5.78098	0	0	0	0	0	0	0	0	0	0	0
lpHorErec1.1-1HG42946	0	5.92937	0	10.5153	0	5.63054	13.048	0	0	6.22038	0	0	0	0	0	0	0	10.3003	8.5571	5.10843	5.98322	0
lpHorErec1.1-1HG42948	0	0	0	0	4.74284	0	0	0	0	0	0	5.78168	0	0	0	0	0	0	0	10.2169	0	0
lpHorErec1.1-1HG42949	24.3426	71.1524	5.73053	42.0612	18.9714	73.197	19.572	32.3344	9.17869	74.6445	98.2767	104.07	40.0542	13.2475	93.0217	85.1928	34.9981	66.9516	0	76.6264	35.8993	80.2395
lpHorErec1.1-1HG42950	0	0	0	0	0	0	0	0	0	0	0	0	0	0	0	0	11.666	0	0	0	0	0
lpHorErec1.1-1HG42954	0	0	5.73053	5.25765	0	0	0	6.46688	0	6.22038	0	0	0	0	0	0	0	0	0	0	0	0
lpHorErec1.1-1HG42955	0	0	0	0	0	0	0	0	0	0	0	5.78168	0	0	0	6.55329	0	0	0	0	0	0
lpHorErec1.1-1HG42956	0	0	0	0	0	5.63054	13.048	0	0	0	0	0	0	0	0	0	0	0	0	5.10843	5.98322	0
lpHorErec1.1-1HG42959	0	0	0	0	0	0	0	0	0	0	5.78098	0	0	0	0	0	0	0	0	0	11.9664	0
lpHorErec1.1-1HG42960	0	0	0	5.25765	0	0	0	0	0	0	0	0	0	0	0	0	0	0	0	0	0	0
lpHorErec1.1-1HG42961	0	0	0	0	0	0	0	0	0	0	5.78098	0	0	0	0	0	0	0	0	0	0	0
lpHorErec1.1-1HG42962	0	53.3643	22.9221	42.0612	507.484	1891.86	39.1441	51.7351	36.7148	0	0	5.78168	0	450.415	0	0	0	0	0	0	490.624	2715.8
lpHorErec1.1-1HG42963	0	0	0	0	0	0	0	0	0	0	0	0	0	0	0	0	0	0	0	0	5.98322	0
lpHorErec1.1-1HG42965	0	0	0	0	0	0	0	0	0	0	5.78098	0	6.6757	0	0	0	0	0	0	0	0	0
lpHorErec1.1-1HG42966	4.86853	5.92937	5.73053	0	0	0	0	6.46688	0	6.22038	40.4669	23.1267	26.7028	0	0	19.6599	0	0	8.5571	0	0	0
lpHorErec1.1-1HG42967	19.4741	23.7175	11.4611	47.3189	0	16.8916	19.572	32.3344	9.17869	12.4408	5.78098	23.1267	6.6757	0	16.913	19.6599	0	5.15013	8.5571	0	5.98322	24.6891
lpHorErec1.1-1HG42968	4.86853	41.5056	57.3053	47.3189	28.4571	61.9359	58.7161	25.8675	73.4295	24.8815	17.3429	23.1267	20.0271	0	8.45652	13.1066	0	15.4504	8.5571	10.2169	11.9664	67.8949
lpHorErec1.1-1HG42969	4.86853	5.92937	22.9221	26.2883	0	0	0	0	0	24.8815	121.401	150.324	6.6757	0	186.043	0	69.9962	303.857	0	255.421	0	0
lpHorErec1.1-1HG42970	0	0	5.73053	5.25765	0	0	0	0	0	6.22038	104.058	115.634	0	0	152.217	0	69.9962	314.158	0	199.229	5.98322	6.17227
lpHorErec1.1-1HG42971	9.73705	0	0	5.25765	4.74284	0	0	0	0	111.967	167.648	23.1267	13.3514	0	126.848	0	34.9981	175.104	0	107.277	17.9497	6.17227
lpHorErec1.1-1HG42977	19.4741	5.92937	5.73053	15.773	9.48569	39.4137	0	12.9338	27.5361	43.5426	28.9049	28.9084	53.4056	0	16.913	52.4264	23.3321	15.4504	0	10.2169	23.9329	12.3445
lpHorErec1.1-1HG42978	0	0	0	5.25765	0	0	0	0	0	0	0	0	0	0	0	0	0	0	0	5.10843	0	0
lpHorErec1.1-1HG42982	14.6056	47.435	17.1916	21.0306	90.114	56.3054	26.096	32.3344	9.17869	93.3056	109.839	283.302	126.838	0	101.478	170.386	11.666	87.5521	25.6713	112.385	35.8993	61.7227
lpHorErec1.1-1HG42984	0	0	0	5.25765	0	0	0	0	0	0	0	0	0	0	0	0	0	0	0	0	0	0
lpHorErec1.1-1HG42985	0	0	0	5.25765	0	5.63054	6.52401	0	0	0	11.562	11.5634	6.6757	0	0	0	0	0	34.2284	0	0	0
lpHorErec1.1-1HG42986	14.6056	35.5762	74.4969	42.0612	9.48569	185.808	19.572	19.4006	45.8935	74.6445	156.087	86.7253	133.514	13.2475	93.0217	78.6395	104.994	72.1018	0	81.7348	59.8322	104.929
lpHorErec1.1-1HG42988	4.86853	0	0	0	0	0	0	0	0	0	0	0	6.6757	0	0	0	0	0	8.5571	0	5.98322	12.3445
lpHorErec1.1-1HG42989	0	5.92937	5.73053	0	9.48569	0	13.048	12.9338	0	0	0	0	0	0	0	0	0	0	0	0	0	0
lpHorErec1.1-1HG42990	34.0797	29.6468	17.1916	42.0612	9.48569	45.0443	26.096	19.4006	18.3574	12.4408	5.78098	11.5634	33.3785	13.2475	8.45652	0	0	5.15013	8.5571	0	5.98322	86.4118
lpHorErec1.1-1HG42992	0	0	0	0	0	0	0	0	0	0	0	0	0	0	0	0	0	36.0509	0	20.4337	5.98322	12.3445
lpHorErec1.1-1HG42993	0	0	0	0	0	0	6.52401	0	0	0	0	0	0	0	0	0	0	0	8.5571	0	0	0
lpHorErec1.1-1HG42994	0	0	0	0	0	5.63054	0	0	9.17869	0	0	0	0	0	0	0	0	0	0	0	0	0
lpHorErec1.1-1HG42995	0	0	0	0	4.74284	5.63054	0	12.9338	0	0	0	0	0	0	0	0	0	0	0	0	5.98322	0
lpHorErec1.1-1HG42996	4.86853	11.8587	11.4611	21.0306	47.4284	5.63054	26.096	6.46688	18.3574	55.9834	28.9049	34.6901	86.7841	26.495	50.7391	72.0862	23.3321	10.3003	8.5571	0	17.9497	18.5168
lpHorErec1.1-1HG42997	0	0	0	0	0	0	0	0	0	0	5.78098	5.78168	0	0	0	0	0	0	0	0	0	0
lpHorErec1.1-1HG42999	0	0	0	0	0	0	0	0	9.17869	0	0	5.78168	6.6757	0	0	6.55329	0	0	0	0	0	0
lpHorErec1.1-1HG43000	0	0	0	0	0	5.63054	0	0	0	0	5.78098	0	0	0	0	0	0	0	0	0	0	0
lpHorErec1.1-1HG43003	0	0	0	0	0	0	0	0	0	0	0	0	0	0	0	0	0	0	0	0	5.98322	6.17227
lpHorErec1.1-1HG43004	0	0	0	0	28.4571	5.63054	0	0	0	0	0	0	0	0	0	6.55329	0	0	8.5571	0	29.9161	0
lpHorErec1.1-1HG43005	0	0	0	0	4.74284	0	0	0	0	0	0	0	0	0	0	0	0	0	0	0	0	0
lpHorErec1.1-1HG43006	0	0	0	0	4.74284	0	0	0	0	0	0	0	0	0	0	0	0	0	0	0	0	0
lpHorErec1.1-1HG43007	0	0	5.73053	0	0	0	0	0	0	0	0	0	0	0	0	0	0	0	0	0	0	6.17227
lpHorErec1.1-1HG43008	14.6056	17.7881	5.73053	5.25765	0	5.63054	6.52401	6.46688	9.17869	43.5426	11.562	34.6901	26.7028	0	50.7391	19.6599	23.3321	25.7506	0	25.5421	5.98322	12.3445
lpHorErec1.1-1HG43011	0	0	5.73053	0	0	0	0	0	0	0	0	0	0	0	0	0	0	0	0	0	0	6.17227
lpHorErec1.1-1HG43012	0	0	5.73053	0	0	0	0	0	0	0	0	0	0	0	0	0	0	0	0	0	0	0
lpHorErec1.1-1HG43014	4.86853	29.6468	57.3053	136.699	42.6856	39.4137	26.096	77.6026	110.144	0	0	11.5634	0	26.495	0	0	0	0	102.685	0	41.8826	37.0336
lpHorErec1.1-1HG43015	53.5538	106.729	68.7663	120.926	170.742	174.547	71.7641	103.47	91.7869	18.6611	86.7147	121.415	46.7299	198.712	59.1956	98.2994	186.656	92.7023	154.028	112.385	89.7483	166.651
lpHorErec1.1-1HG43017	0	0	0	0	0	0	0	0	0	6.22038	0	0	0	0	0	0	0	0	0	0	0	0
lpHorErec1.1-1HG43019	0	11.8587	0	0	0	0	0	0	0	0	0	0	0	0	0	0	0	5.15013	0	0	0	0
lpHorErec1.1-1HG43020	0	0	0	0	4.74284	0	0	0	0	0	0	0	0	0	0	0	0	0	0	0	0	0
lpHorErec1.1-1HG43021	0	5.92937	5.73053	0	0	0	0	0	0	6.22038	0	0	0	0	0	0	0	0	0	0	0	6.17227
lpHorErec1.1-1HG43022	14.6056	100.799	22.9221	10.5153	0	0	65.2401	38.8013	36.7148	0	0	11.5634	0	0	0	6.55329	11.666	0	0	0	0	0
lpHorErec1.1-1HG43024	0	0	5.73053	0	0	0	0	0	0	0	0	0	0	0	0	0	0	0	0	0	0	0
lpHorErec1.1-1HG43026	0	0	0	0	0	0	0	0	0	0	0	0	0	0	0	0	0	0	0	0	5.98322	0
lpHorErec1.1-1HG43027	0	0	5.73053	0	0	0	0	0	0	0	0	0	0	0	0	0	0	0	0	0	0	0
lpHorErec1.1-1HG43028	0	0	0	0	0	5.63054	0	0	0	0	0	0	0	0	0	0	0	0	0	0	0	0
lpHorErec1.1-1HG43029	0	0	0	0	0	0	0	0	0	0	0	0	0	0	0	0	0	0	8.5571	0	0	0
lpHorErec1.1-1HG43031	0	0	0	0	0	0	0	0	0	0	0	0	0	0	0	0	0	0	0	0	5.98322	0
lpHorErec1.1-1HG43032	9.73705	5.92937	0	0	132.8	0	0	0	0	0	0	5.78168	20.0271	0	16.913	32.7665	0	5.15013	0	20.4337	287.195	12.3445
lpHorErec1.1-1HG43033	0	0	5.73053	5.25765	0	5.63054	6.52401	6.46688	9.17869	6.22038	5.78098	5.78168	0	0	0	0	0	0	0	0	0	0
lpHorErec1.1-1HG43034	0	0	0	0	0	0	0	0	0	0	0	0	0	0	0	0	0	0	8.5571	0	0	6.17227
lpHorErec1.1-1HG43035	0	0	0	5.25765	0	0	6.52401	0	0	0	0	0	0	0	0	0	0	0	8.5571	0	0	0
lpHorErec1.1-1HG43036	4.86853	5.92937	0	5.25765	0	16.8916	0	12.9338	0	0	0	17.3451	0	0	0	6.55329	0	5.15013	42.7855	0	0	0
lpHorErec1.1-1HG43037	399.219	23.7175	68.7663	57.8342	28.4571	73.197	84.8121	12.9338	36.7148	93.3056	63.5908	46.2535	287.055	66.2374	93.0217	275.238	11.666	15.4504	77.0139	10.2169	29.9161	74.0672
lpHorErec1.1-1HG43038	0	0	91.6884	0	4.74284	22.5221	6.52401	0	0	192.832	109.839	5.78168	66.757	0	143.761	0	0	10.3003	0	15.3253	0	12.3445
lpHorErec1.1-1HG43039	0	0	0	0	0	0	0	0	0	0	5.78098	5.78168	6.6757	0	0	0	0	0	0	0	0	0
lpHorErec1.1-1HG43042	14.6056	11.8587	40.1137	5.25765	14.2285	45.0443	6.52401	0	18.3574	37.3223	52.0288	121.415	53.4056	26.495	25.3695	39.3198	0	5.15013	8.5571	20.4337	5.98322	43.2059
lpHorErec1.1-1HG43043	0	5.92937	0	5.25765	0	11.2611	6.52401	6.46688	9.17869	0	0	0	0	0	0	0	0	0	0	5.10843	0	18.5168
lpHorErec1.1-1HG43044	0	0	0	0	4.74284	0	0	0	0	0	0	0	0	0	0	0	0	0	0	0	0	0
lpHorErec1.1-1HG43045	0	0	5.73053	0	0	0	0	0	0	0	0	0	6.6757	0	0	13.1066	0	0	0	0	0	0
lpHorErec1.1-1HG43046	0	0	0	0	0	0	0	0	0	0	0	0	0	0	0	0	0	0	0	5.10843	0	0
lpHorErec1.1-1HG43047	0	0	0	0	4.74284	0	0	0	0	0	0	5.78168	6.6757	0	0	0	0	0	8.5571	0	0	0
lpHorErec1.1-1HG43048	0	0	0	0	90.114	0	0	0	0	0	0	0	0	39.7425	0	0	0	0	0	0	1794.97	6.17227
lpHorErec1.1-1HG43049	58.4223	587.008	573.053	399.581	787.312	1249.98	795.929	763.092	523.185	80.8649	5.78098	46.2535	26.7028	1059.8	33.8261	13.1066	781.624	51.5013	1754.21	15.3253	263.262	660.433
lpHorErec1.1-1HG43050	116.845	201.599	171.916	131.441	23.7142	304.049	208.768	291.01	174.395	180.391	109.839	306.429	140.19	79.4849	93.0217	78.6395	186.656	267.807	25.6713	234.988	41.8826	376.508
lpHorErec1.1-1HG43051	0	5.92937	40.1137	15.773	0	0	6.52401	0	9.17869	0	0	17.3451	0	0	0	6.55329	23.3321	20.6005	0	15.3253	0	12.3445
lpHorErec1.1-1HG43054	0	0	11.4611	0	4.74284	11.2611	6.52401	6.46688	9.17869	0	0	5.78168	0	0	0	0	0	0	8.5571	5.10843	0	6.17227
lpHorErec1.1-1HG43055	0	0	0	0	0	5.63054	0	0	0	0	0	0	0	0	0	0	0	0	0	0	0	0
lpHorErec1.1-1HG43056	9.73705	11.8587	0	0	0	0	0	6.46688	0	0	0	5.78168	0	0	0	0	0	0	25.6713	0	0	0
lpHorErec1.1-1HG43057	0	5.92937	0	0	0	0	0	0	0	0	0	0	0	0	0	0	0	0	0	0	0	0
lpHorErec1.1-1HG43058	4.86853	0	5.73053	0	0	0	0	6.46688	0	0	0	0	0	0	0	0	0	0	0	0	0	0
lpHorErec1.1-1HG43059	0	0	0	0	0	5.63054	0	0	0	0	0	0	0	0	0	0	0	0	0	0	0	0
lpHorErec1.1-1HG43060	4.86853	5.92937	11.4611	26.2883	0	0	6.52401	12.9338	0	0	0	0	0	0	0	0	11.666	5.15013	0	0	0	18.5168
lpHorErec1.1-1HG43061	0	0	0	0	4.74284	0	0	0	0	0	0	0	0	0	0	0	0	0	0	0	0	0
lpHorErec1.1-1HG43063	9.73705	11.8587	22.9221	21.0306	4.74284	28.1527	6.52401	0	18.3574	12.4408	5.78098	11.5634	0	0	8.45652	0	0	5.15013	0	0	0	18.5168
lpHorErec1.1-1HG43064	4.86853	0	0	0	0	0	0	0	0	6.22038	5.78098	5.78168	0	0	0	0	23.3321	20.6005	0	30.6506	0	0
lpHorErec1.1-1HG43067	14.6056	0	11.4611	0	0	0	0	6.46688	0	12.4408	0	0	0	0	0	0	0	0	0	0	0	0
lpHorErec1.1-1HG43068	0	0	0	0	0	0	0	0	0	0	0	0	0	0	8.45652	0	0	0	0	0	0	6.17227
lpHorErec1.1-1HG43069	0	0	0	0	0	0	0	0	0	0	0	0	0	0	0	0	0	5.15013	0	5.10843	0	0
lpHorErec1.1-1HG43072	0	0	0	0	0	0	6.52401	0	0	0	0	0	0	0	0	0	11.666	0	0	5.10843	0	0
lpHorErec1.1-1HG43073	4.86853	0	0	0	0	0	0	0	0	0	0	11.5634	0	0	0	0	11.666	5.15013	0	5.10843	0	0
lpHorErec1.1-1HG43074	0	0	0	5.25765	0	0	0	0	0	0	0	0	0	0	0	0	0	0	0	0	0	0
lpHorErec1.1-1HG43075	0	0	5.73053	0	0	0	0	0	0	0	0	0	0	0	0	0	0	0	0	0	0	0
lpHorErec1.1-1HG43076	9.73705	0	5.73053	0	4.74284	0	0	6.46688	0	12.4408	5.78098	5.78168	6.6757	0	0	0	0	0	0	0	0	6.17227
lpHorErec1.1-1HG43077	24.3426	5.92937	17.1916	21.0306	14.2285	56.3054	19.572	19.4006	18.3574	18.6611	5.78098	11.5634	6.6757	13.2475	33.8261	32.7665	23.3321	15.4504	59.8997	5.10843	17.9497	86.4118
lpHorErec1.1-1HG43078	0	0	0	0	0	0	0	0	0	0	0	0	0	0	0	0	0	0	8.5571	0	5.98322	0
lpHorErec1.1-1HG43079	0	0	0	5.25765	0	11.2611	0	0	0	0	0	0	0	0	0	0	0	0	0	0	17.9497	0
lpHorErec1.1-1HG43080	0	0	0	0	23.7142	0	0	0	0	0	0	0	0	0	0	0	0	0	0	0	161.547	0
lpHorErec1.1-1HG43081	0	0	0	0	0	0	0	0	0	0	0	5.78168	0	0	0	0	0	0	0	0	0	0
lpHorErec1.1-1HG43085	160.661	699.666	618.897	446.9	483.77	1210.57	574.113	957.099	624.151	118.187	69.3718	271.739	66.757	291.445	135.304	78.6395	1108.27	169.954	410.741	199.229	227.362	796.223
lpHorErec1.1-1HG43086	0	5.92937	5.73053	0	0	0	0	0	0	0	11.562	17.3451	0	0	8.45652	13.1066	0	5.15013	0	0	0	0
lpHorErec1.1-1HG43087	77.8964	136.375	120.341	131.441	194.457	135.133	58.7161	129.338	137.68	43.5426	63.5908	144.542	33.3785	52.99	50.7391	65.5329	46.6641	133.903	119.799	102.169	119.664	154.307
lpHorErec1.1-1HG43088	0	0	0	0	0	0	0	0	0	0	0	0	0	0	0	0	0	0	0	0	5.98322	0
lpHorErec1.1-1HG43089	0	0	5.73053	0	4.74284	0	0	0	0	6.22038	17.3429	5.78168	6.6757	0	0	0	0	0	0	0	0	0
lpHorErec1.1-1HG43090	0	5.92937	0	0	0	0	0	0	0	0	0	0	0	0	0	0	0	0	0	0	5.98322	0
lpHorErec1.1-1HG43091	0	0	5.73053	5.25765	0	5.63054	6.52401	12.9338	9.17869	0	0	11.5634	0	0	0	0	11.666	10.3003	25.6713	5.10843	0	12.3445
lpHorErec1.1-1HG43093	0	5.92937	0	15.773	0	0	0	0	0	18.6611	17.3429	11.5634	6.6757	0	0	0	0	15.4504	0	5.10843	0	6.17227
lpHorErec1.1-1HG43094	0	0	0	0	0	0	0	0	0	0	0	0	0	0	0	0	0	0	8.5571	0	0	0
lpHorErec1.1-1HG43095	0	0	0	0	0	0	0	0	0	0	0	0	0	0	0	0	0	0	8.5571	0	0	0
lpHorErec1.1-1HG43096	0	0	5.73053	0	0	0	0	0	0	0	0	0	0	0	0	0	0	0	0	0	0	0
lpHorErec1.1-1HG43098	29.2112	35.5762	34.3832	31.5459	9.48569	28.1527	26.096	25.8675	0	62.2038	34.6859	104.07	73.4327	26.495	42.2826	78.6395	46.6641	92.7023	0	91.9517	35.8993	0
lpHorErec1.1-1HG43100	0	0	0	0	0	0	0	0	0	0	0	0	0	0	0	0	0	0	0	0	5.98322	0
lpHorErec1.1-1HG43105	0	0	0	0	0	0	6.52401	0	0	0	0	0	0	0	0	0	0	0	0	0	0	6.17227
lpHorErec1.1-1HG43106	0	0	0	0	0	0	6.52401	0	0	0	0	0	0	0	0	0	0	0	0	0	0	0
lpHorErec1.1-1HG43108	43.8167	71.1524	45.8442	52.5765	4.74284	56.3054	58.7161	32.3344	119.323	49.763	63.5908	132.979	60.0813	0	76.1086	104.853	34.9981	113.303	0	107.277	5.98322	61.7227
lpHorErec1.1-1HG43109	4.86853	0	0	5.25765	0	0	0	0	9.17869	0	0	0	0	0	0	0	0	0	17.1142	0	0	6.17227
lpHorErec1.1-1HG43110	38.9482	71.1524	143.263	36.8036	18.9714	73.197	58.7161	64.6688	27.5361	105.746	69.3718	161.887	73.4327	0	33.8261	78.6395	34.9981	92.7023	8.5571	127.711	5.98322	49.3781
lpHorErec1.1-1HG43111	0	0	0	0	0	0	6.52401	0	0	0	0	0	0	0	0	0	0	0	0	0	5.98322	0
lpHorErec1.1-1HG43112	0	0	0	0	4.74284	0	0	0	0	0	0	0	0	0	0	0	0	0	0	0	0	0
lpHorErec1.1-1HG43113	14.6056	11.8587	5.73053	0	0	0	13.048	0	9.17869	0	17.3429	11.5634	0	0	0	0	0	0	0	0	0	0
lpHorErec1.1-1HG43114	0	0	0	0	9.48569	0	0	0	0	0	0	0	0	0	0	0	0	0	0	0	0	0
lpHorErec1.1-1HG43115	0	5.92937	5.73053	0	0	0	0	6.46688	18.3574	0	23.1239	11.5634	0	0	25.3695	0	0	15.4504	0	5.10843	0	0
lpHorErec1.1-1HG43116	24.3426	0	5.73053	36.8036	0	11.2611	32.62	25.8675	36.7148	12.4408	34.6859	17.3451	6.6757	13.2475	16.913	13.1066	11.666	10.3003	0	20.4337	17.9497	0
lpHorErec1.1-1HG43117	0	11.8587	0	0	28.4571	0	0	0	0	0	0	0	0	0	0	0	0	0	0	0	5.98322	0
lpHorErec1.1-1HG43118	0	0	0	0	9.48569	0	0	0	0	0	0	0	0	0	0	0	0	0	0	0	17.9497	0
lpHorErec1.1-1HG43120	0	0	5.73053	0	0	0	0	0	0	0	0	0	0	0	0	0	0	0	0	0	0	0
lpHorErec1.1-1HG43121	0	35.5762	22.9221	31.5459	4.74284	16.8916	0	45.2682	9.17869	18.6611	11.562	11.5634	20.0271	0	25.3695	0	0	5.15013	8.5571	10.2169	0	12.3445
lpHorErec1.1-1HG43122	0	0	0	0	0	0	0	0	0	0	11.562	5.78168	0	0	0	0	0	5.15013	0	0	0	0
lpHorErec1.1-1HG43123	9.73705	5.92937	5.73053	10.5153	23.7142	33.7832	6.52401	12.9338	0	49.763	17.3429	98.2886	46.7299	0	16.913	32.7665	0	66.9516	8.5571	76.6264	41.8826	24.6891
lpHorErec1.1-1HG43124	0	0	5.73053	0	23.7142	0	6.52401	0	0	0	0	0	0	0	0	0	0	15.4504	0	15.3253	35.8993	0
lpHorErec1.1-1HG43125	4.86853	0	0	0	4.74284	5.63054	6.52401	0	9.17869	6.22038	5.78098	0	0	0	0	13.1066	0	0	0	0	0	6.17227
lpHorErec1.1-1HG43126	0	0	0	0	0	0	0	0	0	0	0	0	0	0	0	0	0	0	0	0	35.8993	0
lpHorErec1.1-1HG43127	0	0	0	0	0	0	0	6.46688	0	0	5.78098	5.78168	0	0	0	0	0	0	0	0	0	0
lpHorErec1.1-1HG43128	0	0	0	0	0	0	0	0	0	0	0	0	0	0	0	0	0	0	0	0	5.98322	0
lpHorErec1.1-1HG43129	0	0	0	0	0	0	0	0	0	0	0	0	0	0	0	0	0	5.15013	0	0	0	0
lpHorErec1.1-1HG43130	0	0	0	0	398.399	0	0	0	0	0	0	0	0	0	0	0	0	0	0	0	640.205	6.17227
lpHorErec1.1-1HG43132	0	0	0	5.25765	0	0	6.52401	0	0	0	0	0	0	0	0	0	0	0	0	0	0	0
lpHorErec1.1-1HG43133	102.239	53.3643	63.0358	294.428	132.8	106.98	65.2401	64.6688	201.931	62.2038	109.839	75.1619	20.0271	132.475	143.761	39.3198	116.66	77.2519	248.156	102.169	29.9161	129.618
lpHorErec1.1-1HG43134	0	0	5.73053	0	0	0	0	0	0	0	0	0	0	0	0	0	0	0	0	0	0	0
lpHorErec1.1-1HG43135	24.3426	47.435	22.9221	68.3495	42.6856	45.0443	58.7161	58.2019	100.966	6.22038	23.1239	28.9084	20.0271	0	0	13.1066	11.666	20.6005	42.7855	20.4337	35.8993	55.5504
lpHorErec1.1-1HG43136	0	0	0	0	0	5.63054	0	0	0	0	0	0	0	0	0	0	0	0	0	0	0	0
lpHorErec1.1-1HG43137	0	0	0	5.25765	0	0	0	0	0	0	17.3429	0	0	0	8.45652	0	0	0	0	0	0	0
lpHorErec1.1-1HG43138	14.6056	59.2937	51.5747	15.773	9.48569	33.7832	78.2881	51.7351	36.7148	0	0	17.3451	0	0	8.45652	6.55329	23.3321	5.15013	17.1142	0	0	30.8613
lpHorErec1.1-1HG43141	63.2908	17.7881	11.4611	0	0	11.2611	26.096	25.8675	18.3574	143.069	127.182	40.4718	193.595	0	84.5652	150.726	11.666	103.003	8.5571	107.277	0	18.5168
lpHorErec1.1-1HG43142	0	0	0	0	0	0	0	0	0	0	5.78098	0	0	0	0	0	0	0	0	0	0	0
lpHorErec1.1-1HG43145	29.2112	112.658	126.072	215.564	33.1999	242.113	143.528	258.675	146.859	43.5426	52.0288	104.07	13.3514	39.7425	50.7391	13.1066	174.99	108.153	51.3426	56.1927	17.9497	135.79
lpHorErec1.1-1HG43146	0	0	0	0	0	0	0	0	0	0	0	0	0	0	0	0	0	5.15013	0	0	0	0
lpHorErec1.1-1HG43147	0	0	0	5.25765	4.74284	0	6.52401	0	0	0	0	0	0	0	0	6.55329	11.666	10.3003	0	5.10843	0	6.17227
lpHorErec1.1-1HG43148	0	35.5762	11.4611	21.0306	9.48569	39.4137	6.52401	19.4006	27.5361	12.4408	40.4669	57.8168	46.7299	0	33.8261	32.7665	0	15.4504	0	25.5421	17.9497	67.8949
lpHorErec1.1-1HG43149	0	0	0	0	0	0	0	0	0	0	0	5.78168	0	0	0	0	0	0	0	5.10843	0	0
lpHorErec1.1-1HG43150	0	0	0	5.25765	0	0	0	0	9.17869	0	0	0	0	0	0	0	0	0	0	0	0	0
lpHorErec1.1-1HG43151	0	0	0	0	0	0	6.52401	0	0	0	0	0	0	0	0	0	0	0	0	0	0	0
lpHorErec1.1-1HG43152	0	0	0	0	4.74284	0	0	0	0	0	0	0	0	0	0	0	0	0	0	0	0	0
lpHorErec1.1-1HG43153	0	5.92937	0	0	0	0	6.52401	0	0	0	0	11.5634	0	0	8.45652	6.55329	0	0	17.1142	15.3253	0	12.3445
lpHorErec1.1-1HG43155	0	0	0	0	0	0	0	0	0	0	5.78098	5.78168	0	0	8.45652	0	0	0	0	5.10843	0	0
lpHorErec1.1-1HG43156	0	0	0	0	0	0	0	0	0	0	0	0	0	0	0	0	0	0	17.1142	0	0	0
lpHorErec1.1-1HG43157	0	0	5.73053	0	0	0	0	0	0	0	0	0	0	0	0	0	0	0	0	0	0	6.17227
lpHorErec1.1-1HG43158	0	0	0	0	14.2285	0	0	0	0	0	0	0	0	0	0	0	0	0	0	0	5.98322	0
lpHorErec1.1-1HG43159	0	0	0	0	0	0	0	0	0	0	0	0	0	0	0	0	0	0	0	0	11.9664	0
lpHorErec1.1-1HG43161	0	0	0	0	4.74284	0	0	0	0	0	0	0	0	0	0	0	0	0	0	0	17.9497	0
lpHorErec1.1-1HG43162	0	0	0	5.25765	0	0	6.52401	0	0	0	0	0	0	0	0	0	0	0	0	5.10843	0	0
lpHorErec1.1-1HG43163	0	11.8587	0	0	0	5.63054	0	0	9.17869	0	0	0	0	0	0	0	11.666	0	0	5.10843	0	0
lpHorErec1.1-1HG43164	0	5.92937	0	0	0	0	6.52401	6.46688	0	0	0	0	0	0	0	0	11.666	0	0	0	0	0
lpHorErec1.1-1HG43166	0	0	0	0	4.74284	0	0	0	0	0	0	0	0	0	0	0	0	0	0	0	0	0
lpHorErec1.1-1HG43167	214.215	154.164	34.3832	68.3495	37.9427	140.763	84.8121	51.7351	128.502	671.801	491.383	393.154	741.003	39.7425	338.261	629.116	58.3301	36.0509	8.5571	86.8432	47.8658	104.929
lpHorErec1.1-1HG43176	0	5.92937	5.73053	0	4.74284	5.63054	0	0	0	0	0	5.78168	0	0	0	0	0	0	0	0	0	6.17227
lpHorErec1.1-1HG43177	0	0	0	0	37.9427	0	0	0	0	0	0	0	0	0	0	0	0	0	0	0	89.7483	0
lpHorErec1.1-1HG43178	0	0	0	0	4.74284	0	6.52401	0	0	0	0	0	0	0	0	0	0	0	0	0	0	6.17227
lpHorErec1.1-1HG43179	0	0	0	0	4.74284	0	0	0	0	0	0	0	0	0	0	0	0	0	0	0	0	0
lpHorErec1.1-1HG43180	0	0	0	0	0	0	0	0	0	0	0	0	0	0	0	0	0	0	8.5571	0	0	0
lpHorErec1.1-1HG43185	4.86853	0	11.4611	10.5153	0	0	0	0	0	6.22038	11.562	17.3451	0	0	16.913	0	0	0	25.6713	15.3253	0	0
lpHorErec1.1-1HG43186	0	0	0	0	0	0	0	0	0	0	0	0	6.6757	0	0	13.1066	0	0	0	0	0	0
lpHorErec1.1-1HG43187	9.73705	0	5.73053	0	0	0	6.52401	0	0	0	11.562	0	0	0	8.45652	0	0	0	0	0	0	0
lpHorErec1.1-1HG43188	0	0	0	0	0	0	0	0	9.17869	0	0	0	0	0	0	0	0	0	0	0	0	0
lpHorErec1.1-1HG43189	0	5.92937	0	0	0	0	0	0	0	0	0	0	6.6757	0	0	0	0	0	0	0	0	0
lpHorErec1.1-1HG43190	155.793	403.197	263.604	310.201	90.114	225.221	378.392	278.076	275.361	143.069	98.2767	300.648	106.811	132.475	169.13	190.046	291.651	190.555	25.6713	117.494	101.715	271.58
lpHorErec1.1-1HG43192	0	0	0	0	4.74284	0	0	0	0	0	0	0	0	0	0	0	0	0	0	0	0	0
lpHorErec1.1-1HG43193	0	0	0	5.25765	0	5.63054	6.52401	0	0	0	0	0	0	0	0	0	0	0	0	0	5.98322	6.17227
lpHorErec1.1-1HG43195	0	0	0	0	0	0	0	0	0	6.22038	5.78098	17.3451	0	13.2475	0	0	0	20.6005	0	0	17.9497	0
lpHorErec1.1-1HG43196	0	5.92937	0	0	0	0	0	0	0	0	0	0	0	0	0	0	0	0	0	0	0	0
lpHorErec1.1-1HG43197	4.86853	17.7881	11.4611	21.0306	0	0	52.1921	6.46688	18.3574	6.22038	0	5.78168	0	0	8.45652	0	0	0	17.1142	0	0	0
lpHorErec1.1-1HG43198	0	5.92937	0	0	0	0	6.52401	12.9338	0	0	0	0	0	0	0	0	0	0	8.5571	0	0	0
lpHorErec1.1-1HG43199	0	65.2231	108.88	63.0918	0	101.35	32.62	64.6688	91.7869	37.3223	11.562	23.1267	13.3514	0	25.3695	13.1066	23.3321	36.0509	8.5571	30.6506	17.9497	92.584
lpHorErec1.1-1HG43201	0	0	0	0	0	0	0	0	0	0	0	0	0	0	0	0	0	0	8.5571	0	23.9329	0
lpHorErec1.1-1HG43202	0	0	0	0	0	0	0	0	0	0	0	0	0	0	0	0	0	0	0	0	5.98322	0
lpHorErec1.1-1HG43203	0	0	0	5.25765	0	0	0	0	0	0	0	0	0	0	0	0	0	0	0	0	0	0
lpHorErec1.1-1HG43204	9.73705	5.92937	17.1916	15.773	0	11.2611	6.52401	6.46688	18.3574	0	23.1239	17.3451	13.3514	0	33.8261	6.55329	0	0	42.7855	0	5.98322	12.3445
lpHorErec1.1-1HG43205	0	5.92937	5.73053	0	0	5.63054	0	0	9.17869	0	0	17.3451	13.3514	0	0	6.55329	0	0	8.5571	0	0	0
lpHorErec1.1-1HG43206	0	5.92937	0	0	0	0	0	0	0	6.22038	5.78098	5.78168	6.6757	0	0	6.55329	0	0	8.5571	0	0	6.17227
lpHorErec1.1-1HG43207	0	0	0	0	0	0	0	0	0	0	0	0	0	0	0	0	0	0	0	0	0	6.17227
lpHorErec1.1-1HG43208	428.43	225.316	297.987	257.625	2039.42	883.994	254.436	355.679	257.003	466.528	427.793	832.562	247.001	251.702	287.522	229.365	653.297	571.664	128.357	505.734	2626.63	666.605
lpHorErec1.1-1HG43209	4.86853	41.5056	51.5747	47.3189	4.74284	28.1527	39.1441	32.3344	82.6082	12.4408	23.1239	17.3451	0	26.495	8.45652	0	0	0	42.7855	5.10843	5.98322	18.5168
lpHorErec1.1-1HG43211	4.86853	11.8587	34.3832	0	0	5.63054	0	6.46688	9.17869	24.8815	144.525	173.451	46.7299	0	135.304	52.4264	0	200.855	8.5571	204.337	0	0
lpHorErec1.1-1HG43212	0	0	0	0	0	0	0	6.46688	0	0	0	0	0	0	0	6.55329	0	0	0	0	0	0
lpHorErec1.1-1HG43213	19.4741	0	5.73053	15.773	4.74284	5.63054	0	12.9338	0	6.22038	0	0	0	0	8.45652	13.1066	0	0	17.1142	0	23.9329	6.17227
lpHorErec1.1-1HG43214	0	0	0	0	0	0	0	0	0	0	5.78098	0	0	0	0	0	0	0	0	0	0	0
lpHorErec1.1-1HG43215	0	17.7881	5.73053	10.5153	4.74284	5.63054	6.52401	0	0	6.22038	0	11.5634	13.3514	0	16.913	0	0	0	8.5571	0	0	6.17227
lpHorErec1.1-1HG43216	9.73705	47.435	80.2274	31.5459	33.1999	56.3054	39.1441	38.8013	36.7148	49.763	23.1239	98.2886	66.757	13.2475	33.8261	32.7665	11.666	25.7506	0	40.8674	23.9329	37.0336
lpHorErec1.1-1HG43217	0	0	5.73053	0	0	5.63054	6.52401	0	0	12.4408	0	0	0	0	0	6.55329	0	5.15013	0	5.10843	0	0
lpHorErec1.1-1HG43218	0	0	0	5.25765	0	0	0	0	0	0	0	0	6.6757	0	0	0	0	5.15013	0	0	0	0
lpHorErec1.1-1HG43219	9.73705	29.6468	28.6526	10.5153	4.74284	16.8916	32.62	19.4006	9.17869	87.0853	34.6859	104.07	33.3785	0	25.3695	19.6599	34.9981	159.654	42.7855	148.144	0	49.3781
lpHorErec1.1-1HG43221	0	0	0	0	0	0	0	0	0	0	0	0	0	0	0	0	0	5.15013	0	0	0	0
lpHorErec1.1-1HG43222	0	0	0	0	0	0	6.52401	0	0	0	0	0	0	0	0	0	0	0	0	0	0	0
lpHorErec1.1-1HG43223	4.86853	5.92937	0	0	0	0	0	0	0	0	0	0	0	0	0	6.55329	0	0	0	0	0	0
lpHorErec1.1-1HG43224	0	0	0	5.25765	4.74284	0	0	0	0	0	11.562	0	6.6757	0	8.45652	0	0	0	8.5571	5.10843	0	0
lpHorErec1.1-1HG43225	0	11.8587	0	0	0	11.2611	0	6.46688	18.3574	31.1019	11.562	11.5634	13.3514	0	16.913	19.6599	0	10.3003	0	0	0	18.5168
lpHorErec1.1-1HG43234	0	0	0	0	142.285	0	0	0	0	0	0	0	0	0	0	0	0	0	0	0	257.279	0
lpHorErec1.1-1HG43235	29.2112	112.658	74.4969	57.8342	137.542	185.808	110.908	84.0695	73.4295	167.95	161.867	156.105	93.4598	105.98	143.761	45.8731	256.653	97.8524	94.1281	117.494	83.7651	104.929
lpHorErec1.1-1HG43236	24.3426	77.0818	22.9221	36.8036	18.9714	56.3054	52.1921	64.6688	9.17869	37.3223	57.8098	75.1619	86.7841	13.2475	8.45652	32.7665	0	10.3003	25.6713	20.4337	5.98322	37.0336
lpHorErec1.1-1HG43238	0	5.92937	5.73053	5.25765	4.74284	11.2611	13.048	6.46688	0	0	0	0	0	0	0	0	11.666	0	0	0	5.98322	6.17227
lpHorErec1.1-1HG43239	0	5.92937	0	10.5153	9.48569	28.1527	13.048	0	9.17869	0	0	5.78168	0	0	0	0	0	0	8.5571	0	0	0
lpHorErec1.1-1HG43240	0	0	0	0	0	0	0	0	0	0	0	0	0	0	0	0	0	0	0	0	5.98322	0
lpHorErec1.1-1HG43241	4.86853	0	0	0	23.7142	11.2611	0	0	0	0	0	5.78168	0	0	8.45652	0	0	0	8.5571	0	29.9161	6.17227
lpHorErec1.1-1HG43242	4.86853	11.8587	0	5.25765	0	16.8916	6.52401	12.9338	9.17869	6.22038	0	0	0	0	0	0	0	0	0	0	0	6.17227
lpHorErec1.1-1HG43243	0	5.92937	0	0	0	0	6.52401	0	0	18.6611	0	0	0	0	0	0	0	0	0	0	0	0
lpHorErec1.1-1HG43244	9.73705	41.5056	22.9221	10.5153	9.48569	5.63054	13.048	6.46688	18.3574	6.22038	17.3429	5.78168	0	0	0	0	0	0	0	10.2169	0	30.8613
lpHorErec1.1-1HG43245	0	0	5.73053	10.5153	0	16.8916	0	0	9.17869	0	0	0	0	0	0	0	0	0	34.2284	0	0	0
lpHorErec1.1-1HG43246	0	0	0	0	407.885	0	0	0	0	0	0	0	0	0	0	0	0	0	0	0	293.178	0
lpHorErec1.1-1HG43247	0	0	0	0	0	0	0	0	0	6.22038	28.9049	0	6.6757	0	0	0	0	0	0	5.10843	0	0
lpHorErec1.1-1HG43248	9.73705	29.6468	22.9221	15.773	0	33.7832	39.1441	32.3344	9.17869	6.22038	17.3429	40.4718	0	0	8.45652	6.55329	0	20.6005	34.2284	10.2169	5.98322	18.5168
lpHorErec1.1-1HG43253	19.4741	17.7881	0	21.0306	4.74284	45.0443	13.048	6.46688	9.17869	24.8815	23.1239	23.1267	33.3785	13.2475	25.3695	13.1066	23.3321	15.4504	8.5571	25.5421	5.98322	49.3781
lpHorErec1.1-1HG43254	0	5.92937	5.73053	5.25765	0	0	0	6.46688	0	6.22038	11.562	11.5634	0	0	8.45652	6.55329	0	5.15013	0	0	0	0
lpHorErec1.1-1HG43255	14.6056	71.1524	28.6526	0	0	5.63054	65.2401	71.1357	55.0721	12.4408	0	0	0	0	0	0	34.9981	5.15013	17.1142	0	0	12.3445
lpHorErec1.1-1HG43256	0	0	0	0	156.514	0	0	0	0	0	0	0	0	0	0	0	0	0	0	0	1244.51	0
lpHorErec1.1-1HG43257	0	17.7881	5.73053	5.25765	0	0	0	0	9.17869	0	0	5.78168	0	0	0	0	0	0	0	0	0	0
lpHorErec1.1-1HG43258	0	0	0	0	0	5.63054	0	0	0	0	0	0	0	0	0	0	0	0	8.5571	0	0	0
lpHorErec1.1-1HG43259	0	0	0	0	0	0	0	0	0	0	0	0	6.6757	0	0	0	0	0	0	0	0	0
lpHorErec1.1-1HG43260	14.6056	17.7881	51.5747	15.773	4.74284	16.8916	6.52401	25.8675	9.17869	49.763	23.1239	109.852	6.6757	13.2475	42.2826	19.6599	58.3301	20.6005	0	15.3253	89.7483	18.5168
lpHorErec1.1-1HG43261	0	0	0	0	0	0	0	0	0	0	0	0	0	0	0	0	0	0	0	0	0	6.17227
lpHorErec1.1-1HG43262	0	0	0	0	0	0	0	0	0	0	11.562	11.5634	0	0	0	0	0	0	0	0	0	6.17227
lpHorErec1.1-1HG43263	9.73705	29.6468	34.3832	15.773	18.9714	0	13.048	19.4006	9.17869	24.8815	121.401	127.197	53.4056	0	33.8261	52.4264	0	61.8015	8.5571	81.7348	23.9329	18.5168
lpHorErec1.1-1HG43264	14.6056	5.92937	0	5.25765	14.2285	28.1527	6.52401	6.46688	0	43.5426	11.562	17.3451	26.7028	0	8.45652	32.7665	0	0	8.5571	0	0	6.17227
lpHorErec1.1-1HG43265	0	5.92937	0	5.25765	4.74284	22.5221	13.048	12.9338	9.17869	0	11.562	5.78168	13.3514	0	8.45652	6.55329	0	0	0	0	0	18.5168
lpHorErec1.1-1HG43266	0	0	0	0	0	0	0	0	0	0	5.78098	0	0	0	0	0	0	0	0	0	0	0
lpHorErec1.1-1HG43267	4.86853	5.92937	0	0	0	0	0	0	0	0	0	0	6.6757	0	0	0	0	0	25.6713	0	0	6.17227
lpHorErec1.1-1HG43268	29.2112	94.8699	51.5747	94.6377	4.74284	73.197	58.7161	45.2682	73.4295	6.22038	11.562	23.1267	20.0271	13.2475	16.913	13.1066	58.3301	30.9008	0	5.10843	29.9161	86.4118
lpHorErec1.1-1HG43269	4.86853	0	5.73053	5.25765	4.74284	5.63054	6.52401	0	9.17869	0	5.78098	0	6.6757	0	0	6.55329	0	0	25.6713	0	0	0
lpHorErec1.1-1HG43270	0	0	0	0	0	11.2611	0	0	0	0	0	0	0	0	0	0	0	0	0	0	0	0
lpHorErec1.1-1HG43271	0	11.8587	5.73053	10.5153	4.74284	0	0	0	0	6.22038	0	0	0	0	8.45652	0	0	0	0	0	0	0
lpHorErec1.1-1HG43273	0	0	0	0	0	5.63054	0	0	0	0	0	0	0	0	0	0	0	0	0	0	0	0
lpHorErec1.1-1HG43274	0	0	0	0	0	5.63054	0	0	0	0	0	0	0	0	0	0	0	0	0	0	0	0
lpHorErec1.1-1HG43275	0	0	0	0	0	5.63054	0	0	0	0	0	0	0	0	0	0	0	0	0	0	0	0
lpHorErec1.1-1HG43279	0	0	5.73053	5.25765	0	0	6.52401	0	0	0	0	0	0	0	0	0	0	0	0	0	0	0
lpHorErec1.1-1HG43280	0	17.7881	5.73053	15.773	0	16.8916	32.62	6.46688	9.17869	0	11.562	5.78168	0	0	0	0	0	0	8.5571	0	0	0
lpHorErec1.1-1HG43281	38.9482	0	22.9221	36.8036	0	16.8916	13.048	12.9338	27.5361	55.9834	173.429	52.0352	86.7841	0	152.217	65.5329	23.3321	56.6514	0	61.3011	11.9664	24.6891
lpHorErec1.1-1HG43282	0	17.7881	17.1916	10.5153	4.74284	33.7832	0	6.46688	9.17869	12.4408	40.4669	28.9084	26.7028	0	16.913	26.2132	0	0	0	0	5.98322	12.3445
lpHorErec1.1-1HG43283	9.73705	5.92937	0	0	0	5.63054	6.52401	0	18.3574	0	5.78098	0	0	0	0	6.55329	0	0	8.5571	5.10843	0	0
lpHorErec1.1-1HG43286	0	0	5.73053	0	0	0	0	0	0	12.4408	0	5.78168	0	0	0	0	0	0	0	0	0	0
lpHorErec1.1-1HG43287	24.3426	59.2937	63.0358	78.8648	18.9714	84.458	58.7161	64.6688	55.0721	12.4408	40.4669	57.8168	40.0542	26.495	50.7391	32.7665	11.666	20.6005	0	20.4337	23.9329	98.7563
lpHorErec1.1-1HG43288	0	0	0	0	0	0	0	0	0	0	5.78098	0	0	0	0	0	0	0	0	0	0	0
lpHorErec1.1-1HG43289	0	0	0	0	0	0	0	0	0	6.22038	0	0	0	0	8.45652	0	0	0	0	0	0	0
lpHorErec1.1-1HG43290	0	0	0	0	564.398	0	0	6.46688	0	0	0	0	0	0	0	0	0	0	0	0	879.534	0
lpHorErec1.1-1HG43291	0	0	5.73053	5.25765	0	0	6.52401	0	0	0	0	0	0	0	0	0	0	0	0	0	0	0
lpHorErec1.1-1HG43292	0	0	5.73053	10.5153	0	0	0	0	0	0	5.78098	5.78168	6.6757	0	0	0	0	0	0	10.2169	0	6.17227
lpHorErec1.1-1HG43293	0	5.92937	11.4611	5.25765	0	0	0	6.46688	0	0	17.3429	0	0	0	0	0	0	10.3003	0	5.10843	0	0
lpHorErec1.1-1HG43294	0	0	0	0	0	0	0	0	18.3574	0	0	0	0	0	16.913	0	0	5.15013	0	0	0	0
lpHorErec1.1-1HG43296	0	0	0	0	4.74284	0	0	0	0	0	0	0	0	0	0	0	0	0	0	0	5.98322	0
lpHorErec1.1-1HG43297	0	0	0	0	0	0	6.52401	0	0	0	0	0	0	0	0	0	0	0	0	0	0	0
lpHorErec1.1-1HG43298	14.6056	0	5.73053	21.0306	9.48569	33.7832	6.52401	19.4006	0	0	5.78098	5.78168	0	26.495	8.45652	0	0	0	8.5571	5.10843	11.9664	30.8613
lpHorErec1.1-1HG43299	29.2112	35.5762	17.1916	15.773	4.74284	33.7832	13.048	25.8675	18.3574	99.526	156.087	277.521	66.757	0	135.304	144.172	0	159.654	0	219.662	5.98322	55.5504
lpHorErec1.1-1HG43300	0	17.7881	0	10.5153	9.48569	11.2611	0	12.9338	0	0	0	0	0	0	0	0	0	0	0	0	11.9664	18.5168
lpHorErec1.1-1HG43301	4.86853	5.92937	5.73053	0	23.7142	0	6.52401	19.4006	0	0	0	0	0	0	0	0	0	0	0	0	11.9664	0
lpHorErec1.1-1HG43303	4.86853	0	0	0	0	0	0	0	0	6.22038	0	0	0	0	0	0	0	0	0	0	0	0
lpHorErec1.1-1HG43304	0	0	0	0	0	5.63054	0	0	0	0	0	0	0	0	0	0	0	0	0	0	0	0
lpHorErec1.1-1HG43305	0	0	0	0	0	0	0	0	0	6.22038	5.78098	0	40.0542	0	33.8261	39.3198	0	0	0	0	0	0
lpHorErec1.1-1HG43306	73.0279	272.751	97.419	68.3495	85.3712	152.024	182.672	122.871	174.395	161.73	86.7147	127.197	80.1084	66.2374	50.7391	65.5329	81.6622	77.2519	17.1142	61.3011	65.8155	178.996
lpHorErec1.1-1HG43307	0	0	5.73053	5.25765	4.74284	16.8916	19.572	6.46688	9.17869	0	0	5.78168	6.6757	0	0	0	0	0	25.6713	5.10843	0	18.5168
lpHorErec1.1-1HG43308	0	0	0	0	0	0	0	0	0	0	5.78098	0	0	0	0	0	0	0	0	0	0	0
lpHorErec1.1-1HG43309	0	0	5.73053	5.25765	4.74284	16.8916	13.048	12.9338	0	0	5.78098	17.3451	13.3514	0	8.45652	0	0	0	77.0139	0	0	6.17227
lpHorErec1.1-1HG43311	0	0	0	0	0	5.63054	0	0	0	0	0	0	0	0	0	0	0	0	0	0	0	0
lpHorErec1.1-1HG43312	24.3426	0	80.2274	15.773	23.7142	5.63054	0	6.46688	9.17869	80.8649	104.058	28.9084	66.757	0	126.848	39.3198	174.99	149.354	0	122.602	5.98322	0
lpHorErec1.1-1HG43313	0	0	0	0	0	11.2611	0	0	9.17869	0	5.78098	11.5634	0	0	16.913	0	0	20.6005	0	10.2169	0	6.17227
lpHorErec1.1-1HG43314	0	0	0	5.25765	0	0	0	0	0	0	0	0	0	0	0	0	0	0	0	0	0	0
lpHorErec1.1-1HG43315	0	23.7175	0	5.25765	0	0	13.048	6.46688	0	31.1019	17.3429	11.5634	6.6757	0	8.45652	0	0	15.4504	0	25.5421	5.98322	0
lpHorErec1.1-1HG43316	0	0	0	5.25765	0	0	6.52401	0	9.17869	0	0	0	0	0	0	0	0	0	0	0	0	0
lpHorErec1.1-1HG43317	34.0797	0	5.73053	5.25765	0	11.2611	0	6.46688	18.3574	136.848	127.182	80.9436	113.487	0	50.7391	78.6395	11.666	51.5013	8.5571	61.3011	0	18.5168
lpHorErec1.1-1HG43318	0	0	0	0	4.74284	0	6.52401	6.46688	0	0	0	5.78168	0	0	0	0	0	0	0	0	0	0
lpHorErec1.1-1HG43319	4.86853	5.92937	0	0	0	0	0	0	9.17869	0	0	0	0	0	8.45652	6.55329	0	20.6005	0	10.2169	5.98322	0
lpHorErec1.1-1HG43320	0	11.8587	0	10.5153	28.4571	0	26.096	12.9338	9.17869	6.22038	0	0	0	0	8.45652	0	0	0	8.5571	0	17.9497	0
lpHorErec1.1-1HG43322	0	0	0	0	0	0	0	0	0	0	0	0	6.6757	0	0	0	0	5.15013	0	5.10843	0	0
lpHorErec1.1-1HG43323	9.73705	166.022	131.802	57.8342	4.74284	67.5664	143.528	64.6688	91.7869	24.8815	0	11.5634	0	26.495	0	0	34.9981	41.201	25.6713	30.6506	0	92.584
lpHorErec1.1-1HG43325	19.4741	53.3643	5.73053	21.0306	14.2285	22.5221	97.8601	64.6688	9.17869	0	0	11.5634	0	0	0	0	11.666	0	290.941	0	11.9664	37.0336
lpHorErec1.1-1HG43326	0	0	0	26.2883	0	0	0	0	0	0	0	0	0	0	0	0	0	0	0	5.10843	5.98322	0
lpHorErec1.1-1HG43327	0	0	5.73053	0	0	5.63054	13.048	0	0	0	0	0	0	0	0	0	0	0	0	0	0	0
lpHorErec1.1-1HG43328	0	0	0	5.25765	0	0	0	6.46688	0	0	0	0	0	0	0	0	0	0	8.5571	0	0	0
lpHorErec1.1-1HG43329	0	0	0	0	0	0	0	0	0	0	0	0	0	0	0	0	0	10.3003	0	10.2169	0	0
lpHorErec1.1-1HG43330	9.73705	35.5762	11.4611	21.0306	0	22.5221	32.62	25.8675	9.17869	12.4408	5.78098	23.1267	13.3514	0	33.8261	6.55329	0	15.4504	0	25.5421	0	30.8613
lpHorErec1.1-1HG43331	0	23.7175	17.1916	5.25765	0	5.63054	26.096	12.9338	18.3574	12.4408	0	5.78168	0	0	0	6.55329	0	0	0	0	0	6.17227
lpHorErec1.1-1HG43332	0	0	0	5.25765	0	0	0	0	0	0	0	5.78168	0	0	0	0	0	0	0	0	0	0
lpHorErec1.1-1HG43333	0	0	0	0	47.4284	0	0	0	0	0	0	0	0	0	0	0	0	0	0	0	65.8155	0
lpHorErec1.1-1HG43336	0	0	0	0	0	0	0	0	0	0	0	0	6.6757	0	0	0	0	0	0	0	0	0
lpHorErec1.1-1HG43337	9.73705	207.528	103.149	115.668	0	33.7832	293.58	155.205	119.323	6.22038	0	11.5634	6.6757	0	0	6.55329	34.9981	0	8.5571	10.2169	5.98322	67.8949
lpHorErec1.1-1HG43339	0	0	0	0	0	0	0	0	0	0	0	0	0	0	0	0	0	0	0	5.10843	0	0
lpHorErec1.1-1HG43340	0	11.8587	5.73053	0	0	0	13.048	6.46688	0	0	0	5.78168	0	0	0	0	0	0	0	0	0	12.3445
lpHorErec1.1-1HG43341	0	0	0	0	0	0	0	0	0	0	0	5.78168	0	0	0	0	0	0	0	0	0	0
lpHorErec1.1-1HG43342	4.86853	0	0	0	0	0	0	0	0	0	0	0	0	0	0	0	0	0	0	0	0	0
lpHorErec1.1-1HG43343	0	0	0	0	0	0	0	0	0	24.8815	231.239	23.1267	6.6757	0	59.1956	0	0	72.1018	0	76.6264	0	0
lpHorErec1.1-1HG43344	0	0	5.73053	0	0	0	0	0	0	0	0	0	0	0	0	0	0	0	0	0	0	0
lpHorErec1.1-1HG43346	0	0	0	0	4.74284	0	0	0	0	6.22038	5.78098	5.78168	0	0	0	0	0	0	0	20.4337	5.98322	0
lpHorErec1.1-1HG43347	0	0	0	0	0	0	0	0	0	0	0	5.78168	0	0	16.913	0	0	0	0	5.10843	0	0
lpHorErec1.1-1HG43348	0	11.8587	0	0	0	0	0	0	0	24.8815	57.8098	11.5634	6.6757	0	16.913	19.6599	0	97.8524	8.5571	86.8432	0	0
lpHorErec1.1-1HG43349	0	0	0	0	0	0	0	6.46688	0	0	0	0	0	0	0	0	0	0	0	0	0	0
lpHorErec1.1-1HG43351	0	0	0	0	0	0	0	0	0	0	0	0	0	0	0	0	0	0	0	5.10843	0	0
lpHorErec1.1-1HG43352	0	0	0	0	0	5.63054	0	0	0	0	0	0	0	0	0	0	0	0	0	0	0	0
lpHorErec1.1-1HG43353	9.73705	0	0	0	0	0	6.52401	0	0	6.22038	0	5.78168	0	0	0	19.6599	69.9962	5.15013	0	0	0	0
lpHorErec1.1-1HG43355	0	17.7881	5.73053	0	0	0	0	0	0	0	5.78098	0	0	0	0	0	0	5.15013	0	0	0	0
lpHorErec1.1-1HG43356	0	5.92937	0	0	0	0	0	0	0	0	0	0	0	0	0	0	0	5.15013	0	0	0	0
lpHorErec1.1-1HG43359	4.86853	5.92937	0	0	0	0	6.52401	0	0	6.22038	0	5.78168	0	0	0	0	0	0	0	0	0	0
lpHorErec1.1-1HG43363	29.2112	118.587	177.646	110.411	0	73.197	156.576	129.338	146.859	24.8815	34.6859	34.6901	46.7299	13.2475	33.8261	32.7665	34.9981	56.6514	0	30.6506	0	67.8949
lpHorErec1.1-1HG43366	0	0	0	0	9.48569	0	0	0	0	0	0	0	0	0	0	0	0	0	0	0	0	0
lpHorErec1.1-1HG43373	0	0	0	0	0	0	0	0	0	0	0	0	0	0	8.45652	0	0	0	8.5571	0	5.98322	0
lpHorErec1.1-1HG43374	0	0	0	0	0	0	0	0	0	0	0	0	0	0	8.45652	0	0	0	0	0	0	0
lpHorErec1.1-1HG43375	0	17.7881	5.73053	0	4.74284	5.63054	0	0	0	6.22038	17.3429	5.78168	6.6757	13.2475	16.913	19.6599	0	0	0	5.10843	0	6.17227
lpHorErec1.1-1HG43376	4.86853	5.92937	5.73053	0	18.9714	11.2611	13.048	12.9338	0	0	0	0	0	0	0	0	0	0	34.2284	0	11.9664	6.17227
lpHorErec1.1-1HG43377	9.73705	23.7175	45.8442	0	0	16.8916	0	45.2682	0	99.526	57.8098	80.9436	33.3785	0	93.0217	52.4264	104.994	154.504	0	132.819	0	6.17227
lpHorErec1.1-1HG43378	0	0	5.73053	0	0	0	6.52401	6.46688	0	6.22038	5.78098	0	0	0	0	0	0	0	8.5571	0	0	0
lpHorErec1.1-1HG43380	9.73705	35.5762	17.1916	10.5153	47.4284	22.5221	13.048	12.9338	0	0	0	0	0	26.495	0	13.1066	0	0	188.256	5.10843	65.8155	18.5168
lpHorErec1.1-1HG43381	0	0	0	0	0	0	0	0	0	0	0	5.78168	0	0	16.913	0	0	5.15013	17.1142	0	0	0
lpHorErec1.1-1HG43382	0	0	0	0	0	0	0	0	0	0	0	0	0	0	0	0	0	0	0	0	5.98322	0
lpHorErec1.1-1HG43384	0	65.2231	68.7663	36.8036	4.74284	28.1527	84.8121	58.2019	27.5361	6.22038	40.4669	52.0352	6.6757	26.495	16.913	13.1066	11.666	0	17.1142	5.10843	17.9497	61.7227
lpHorErec1.1-1HG43385	38.9482	29.6468	28.6526	57.8342	313.028	73.197	19.572	19.4006	36.7148	18.6611	52.0288	34.6901	6.6757	52.99	25.3695	26.2132	11.666	30.9008	239.599	20.4337	281.211	98.7563
lpHorErec1.1-1HG43386	0	0	0	0	0	0	0	0	0	0	0	0	0	0	0	0	0	0	8.5571	0	0	0
lpHorErec1.1-1HG43387	0	5.92937	5.73053	5.25765	118.571	11.2611	0	6.46688	9.17869	0	0	0	0	0	0	0	0	5.15013	0	5.10843	59.8322	6.17227
lpHorErec1.1-1HG43391	0	0	0	5.25765	0	11.2611	0	0	0	6.22038	17.3429	40.4718	20.0271	0	16.913	6.55329	11.666	0	0	0	0	6.17227
lpHorErec1.1-1HG43393	0	0	85.9579	10.5153	0	0	13.048	0	9.17869	80.8649	121.401	237.049	86.7841	0	93.0217	0	128.326	309.008	8.5571	286.072	0	12.3445
lpHorErec1.1-1HG43394	4.86853	0	0	0	0	0	0	0	9.17869	6.22038	0	0	0	0	0	0	0	5.15013	0	0	0	0
lpHorErec1.1-1HG43395	4.86853	5.92937	0	10.5153	4.74284	0	6.52401	0	0	0	5.78098	23.1267	0	0	0	6.55329	0	0	0	15.3253	0	0
lpHorErec1.1-1HG43396	0	35.5762	22.9221	57.8342	0	67.5664	0	19.4006	18.3574	87.0853	28.9049	34.6901	73.4327	26.495	25.3695	0	23.3321	5.15013	0	25.5421	161.547	30.8613
lpHorErec1.1-1HG43397	4.86853	5.92937	22.9221	21.0306	0	11.2611	0	25.8675	27.5361	43.5426	17.3429	23.1267	26.7028	0	8.45652	6.55329	0	5.15013	0	5.10843	0	12.3445
lpHorErec1.1-1HG43398	0	0	0	0	0	0	0	0	0	0	0	0	0	0	0	0	0	0	0	0	0	12.3445
lpHorErec1.1-1HG43399	9.73705	100.799	154.724	63.0918	0	16.8916	58.7161	45.2682	45.8935	111.967	86.7147	138.76	93.4598	13.2475	109.935	78.6395	58.3301	175.104	0	183.903	5.98322	43.2059
lpHorErec1.1-1HG43400	0	0	0	0	0	0	0	6.46688	0	0	0	0	0	0	0	0	0	0	0	0	0	0
lpHorErec1.1-1HG43401	0	0	0	5.25765	0	0	0	32.3344	9.17869	0	0	0	0	0	0	0	0	0	0	0	0	0
lpHorErec1.1-1HG43402	19.4741	71.1524	40.1137	47.3189	42.6856	50.6748	52.1921	45.2682	18.3574	24.8815	0	28.9084	33.3785	39.7425	0	6.55329	34.9981	10.3003	102.685	15.3253	17.9497	24.6891
lpHorErec1.1-1HG43403	0	5.92937	5.73053	10.5153	4.74284	0	19.572	0	9.17869	6.22038	5.78098	17.3451	6.6757	0	0	0	11.666	0	8.5571	0	5.98322	6.17227
lpHorErec1.1-1HG43404	0	0	0	0	0	0	0	0	0	0	0	0	0	0	0	0	0	0	0	0	5.98322	0
lpHorErec1.1-1HG43405	0	17.7881	5.73053	21.0306	9.48569	50.6748	45.6681	25.8675	9.17869	12.4408	0	11.5634	0	0	0	0	69.9962	0	8.5571	0	5.98322	43.2059
lpHorErec1.1-1HG43407	0	0	0	0	0	0	0	0	0	0	0	0	0	0	0	0	0	0	0	0	5.98322	0
lpHorErec1.1-1HG43408	0	0	0	0	0	0	6.52401	0	9.17869	0	0	5.78168	0	0	0	0	0	0	0	0	0	0
lpHorErec1.1-1HG43410	0	5.92937	5.73053	0	0	0	0	6.46688	0	0	0	0	0	0	0	0	0	0	8.5571	5.10843	11.9664	0
lpHorErec1.1-1HG43414	0	5.92937	0	5.25765	4.74284	0	0	6.46688	0	0	0	0	0	0	0	0	0	0	0	5.10843	0	0
lpHorErec1.1-1HG43415	0	0	0	0	9.48569	0	0	0	0	0	0	0	0	0	0	0	0	0	0	0	5.98322	0
lpHorErec1.1-1HG43416	0	0	0	0	0	0	0	0	0	0	0	0	0	0	0	0	0	0	0	5.10843	0	0
lpHorErec1.1-1HG43417	58.4223	183.81	441.251	168.245	4.74284	73.197	104.384	181.073	100.966	311.019	225.458	474.098	267.028	26.495	312.891	176.939	23.3321	190.555	8.5571	158.361	53.849	117.273
lpHorErec1.1-1HG43418	4.86853	0	0	0	4.74284	0	0	0	0	0	0	0	0	0	0	0	0	0	0	0	0	0
lpHorErec1.1-1HG43419	0	0	0	0	0	0	0	0	0	0	0	0	0	0	0	0	0	0	8.5571	0	0	0
lpHorErec1.1-1HG43421	0	0	0	0	0	11.2611	0	0	0	0	0	0	0	0	0	0	0	0	0	0	0	0
lpHorErec1.1-1HG43422	0	0	5.73053	0	0	0	0	0	9.17869	0	0	0	0	0	0	0	0	0	0	0	5.98322	0
lpHorErec1.1-1HG43423	0	0	0	0	0	5.63054	0	0	0	0	0	0	0	0	0	0	0	0	0	0	0	0
lpHorErec1.1-1HG43424	0	0	0	5.25765	0	0	0	0	0	0	0	0	0	0	0	0	0	0	0	0	0	0
lpHorErec1.1-1HG43425	4.86853	5.92937	0	5.25765	4.74284	5.63054	6.52401	0	0	12.4408	0	5.78168	0	0	0	0	0	0	0	0	0	12.3445
lpHorErec1.1-1HG43426	0	5.92937	5.73053	0	0	5.63054	6.52401	0	0	12.4408	0	5.78168	0	0	0	6.55329	0	5.15013	0	10.2169	0	18.5168
lpHorErec1.1-1HG43429	0	0	0	0	0	0	0	0	9.17869	0	0	0	0	0	0	0	0	0	8.5571	0	0	0
lpHorErec1.1-1HG43430	0	0	0	0	0	0	0	0	0	0	0	0	0	0	0	0	0	0	8.5571	0	0	0
lpHorErec1.1-1HG43432	0	0	0	0	0	0	0	0	0	0	0	0	0	0	0	0	0	0	0	5.10843	0	0
lpHorErec1.1-1HG43436	0	5.92937	5.73053	0	0	0	0	0	0	0	0	0	0	0	0	0	0	0	0	0	0	0
lpHorErec1.1-1HG43447	0	0	0	0	0	11.2611	0	0	0	31.1019	5.78098	23.1267	20.0271	0	16.913	13.1066	0	5.15013	0	0	11.9664	24.6891
lpHorErec1.1-1HG43448	0	5.92937	0	0	0	0	0	0	0	0	0	0	0	0	0	0	0	0	0	0	0	0
lpHorErec1.1-1HG43449	0	11.8587	0	0	0	11.2611	0	0	9.17869	0	5.78098	0	0	0	8.45652	0	11.666	0	0	0	17.9497	0
lpHorErec1.1-1HG43450	4.86853	0	0	0	0	0	0	6.46688	0	0	0	5.78168	0	0	0	0	0	0	8.5571	0	0	6.17227
lpHorErec1.1-1HG43451	0	0	0	0	4.74284	0	0	0	0	0	0	0	0	0	0	0	0	0	0	0	0	0
lpHorErec1.1-1HG43452	77.8964	171.952	28.6526	63.0918	18.9714	152.024	78.2881	51.7351	82.6082	248.815	422.012	341.119	327.109	13.2475	109.935	321.111	0	82.402	17.1142	71.518	11.9664	111.101
lpHorErec1.1-1HG43453	0	17.7881	17.1916	0	0	16.8916	26.096	0	0	12.4408	34.6859	34.6901	0	0	42.2826	6.55329	11.666	20.6005	0	15.3253	0	0
lpHorErec1.1-1HG43454	0	0	0	0	0	0	6.52401	0	0	0	0	0	0	0	0	0	0	0	0	0	0	0
lpHorErec1.1-1HG43455	9.73705	11.8587	22.9221	5.25765	0	0	6.52401	19.4006	0	0	5.78098	28.9084	13.3514	0	0	6.55329	0	0	0	0	0	6.17227
lpHorErec1.1-1HG43456	0	0	0	0	0	0	0	0	9.17869	0	5.78098	0	0	0	0	0	0	0	0	0	0	0
lpHorErec1.1-1HG43459	24.3426	254.963	200.568	105.153	66.3998	439.182	189.196	239.275	201.931	49.763	46.2479	132.979	53.4056	52.99	33.8261	13.1066	34.9981	46.3511	68.4568	25.5421	29.9161	271.58
lpHorErec1.1-1HG43465	0	0	0	0	0	0	0	0	0	0	5.78098	0	0	0	0	0	0	5.15013	0	0	0	0
lpHorErec1.1-1HG43466	0	0	0	0	0	0	0	0	0	0	0	0	0	0	0	0	23.3321	180.254	0	153.253	0	0
lpHorErec1.1-1HG43467	0	0	5.73053	0	0	5.63054	0	0	0	0	0	0	0	13.2475	0	0	0	0	0	0	0	0
lpHorErec1.1-1HG43468	0	0	0	0	4.74284	11.2611	0	0	0	0	0	0	0	0	0	0	0	0	0	0	11.9664	6.17227
lpHorErec1.1-1HG43470	0	0	0	0	4.74284	0	0	0	0	0	0	0	0	0	0	0	0	0	0	0	0	0
lpHorErec1.1-1HG43471	0	0	5.73053	5.25765	0	5.63054	0	0	0	6.22038	17.3429	0	0	0	0	19.6599	0	5.15013	0	10.2169	0	0
lpHorErec1.1-1HG43477	0	0	0	0	0	0	0	0	0	6.22038	0	0	0	0	0	0	0	0	0	0	0	0
lpHorErec1.1-1HG43478	165.53	515.855	326.64	189.275	109.085	602.467	424.061	394.48	367.148	292.358	115.62	364.246	133.514	92.7324	262.152	98.2994	209.988	628.315	145.471	582.361	47.8658	697.466
lpHorErec1.1-1HG43481	4.86853	0	0	57.8342	0	0	0	0	0	18.6611	11.562	0	0	13.2475	8.45652	0	0	0	0	0	0	0
lpHorErec1.1-1HG43482	0	0	0	0	90.114	0	0	0	0	0	0	0	0	0	0	0	0	0	0	0	556.44	0
lpHorErec1.1-1HG43484	0	0	0	0	0	0	0	0	0	0	0	0	0	0	0	0	0	0	0	5.10843	0	6.17227
lpHorErec1.1-1HG43486	58.4223	35.5762	22.9221	36.8036	90.114	90.0886	19.572	45.2682	18.3574	87.0853	75.1528	80.9436	120.163	39.7425	84.5652	163.832	34.9981	41.201	25.6713	10.2169	125.648	92.584
lpHorErec1.1-1HG43487	14.6056	0	22.9221	21.0306	0	33.7832	6.52401	0	0	0	5.78098	17.3451	6.6757	26.495	0	6.55329	11.666	5.15013	0	0	5.98322	6.17227
lpHorErec1.1-1HG43490	0	0	0	10.5153	4.74284	5.63054	0	12.9338	9.17869	6.22038	17.3429	0	13.3514	0	0	13.1066	11.666	5.15013	0	0	0	0
lpHorErec1.1-1HG43491	0	0	0	0	0	0	0	0	0	0	0	5.78168	6.6757	0	0	0	0	0	0	0	0	0
lpHorErec1.1-1HG43492	0	0	0	0	0	0	0	0	0	0	0	0	0	0	0	0	0	5.15013	0	0	0	0
lpHorErec1.1-1HG43493	73.0279	71.1524	63.0358	63.0918	37.9427	61.9359	13.048	64.6688	27.5361	167.95	184.991	185.014	133.514	13.2475	135.304	235.919	23.3321	257.506	17.1142	255.421	41.8826	80.2395
lpHorErec1.1-1HG43494	29.2112	35.5762	28.6526	5.25765	4.74284	5.63054	0	6.46688	36.7148	68.4241	17.3429	34.6901	6.6757	0	16.913	78.6395	0	30.9008	8.5571	35.759	5.98322	12.3445
lpHorErec1.1-1HG43495	0	65.2231	45.8442	10.5153	0	28.1527	39.1441	25.8675	36.7148	6.22038	23.1239	5.78168	40.0542	0	25.3695	6.55329	0	10.3003	0	0	23.9329	43.2059
lpHorErec1.1-1HG43498	0	0	5.73053	0	0	0	0	0	0	0	0	5.78168	0	0	0	0	0	0	0	0	0	0
lpHorErec1.1-1HG43501	0	0	0	0	0	0	0	0	0	0	0	0	0	0	0	0	0	25.7506	0	56.1927	0	0
lpHorErec1.1-1HG43502	0	0	0	10.5153	0	0	0	0	0	0	0	0	0	0	0	0	0	0	0	0	0	0
lpHorErec1.1-1HG43503	0	0	0	0	0	0	0	0	0	0	0	0	0	0	0	0	0	5.15013	0	0	0	0
lpHorErec1.1-1HG43504	0	0	0	0	0	0	0	0	0	0	0	0	0	0	0	6.55329	0	0	0	0	0	0
lpHorErec1.1-1HG43505	0	0	0	5.25765	0	11.2611	0	0	18.3574	0	0	0	0	0	0	0	0	0	25.6713	0	0	0
lpHorErec1.1-1HG43506	0	0	0	0	23.7142	0	0	0	0	0	0	0	0	0	0	0	0	0	0	15.3253	53.849	0
lpHorErec1.1-1HG43511	9.73705	0	5.73053	0	4.74284	22.5221	6.52401	0	0	12.4408	86.7147	5.78168	6.6757	0	33.8261	0	0	20.6005	0	25.5421	11.9664	12.3445
lpHorErec1.1-1HG43512	0	0	0	5.25765	0	0	6.52401	0	0	0	0	0	6.6757	0	0	0	0	0	0	0	0	0
lpHorErec1.1-1HG43513	4.86853	11.8587	11.4611	21.0306	4.74284	45.0443	32.62	6.46688	36.7148	0	0	5.78168	0	0	8.45652	0	0	0	17.1142	0	5.98322	49.3781
lpHorErec1.1-1HG43514	0	0	0	0	0	0	0	6.46688	0	0	0	0	0	0	0	0	0	0	8.5571	0	0	0
lpHorErec1.1-1HG43515	0	5.92937	0	5.25765	4.74284	0	0	0	18.3574	6.22038	23.1239	5.78168	0	0	0	26.2132	0	0	17.1142	0	5.98322	0
lpHorErec1.1-1HG43516	0	0	0	0	0	0	0	0	0	6.22038	0	5.78168	0	0	0	0	0	0	0	0	0	0
lpHorErec1.1-1HG43522	0	5.92937	5.73053	0	0	11.2611	6.52401	6.46688	0	0	0	5.78168	0	0	0	0	0	0	17.1142	0	0	6.17227
lpHorErec1.1-1HG43523	0	0	0	0	14.2285	0	0	0	0	0	0	0	0	0	0	0	0	0	0	0	0	0
lpHorErec1.1-1HG43524	335.928	1500.13	1346.67	862.255	516.97	748.861	1774.53	1435.65	1147.34	74.6445	34.6859	127.197	60.0813	384.177	42.2826	65.5329	839.954	185.405	2686.93	194.12	233.346	641.916
lpHorErec1.1-1HG43526	0	0	0	0	4.74284	0	0	0	0	0	0	0	0	0	0	0	0	0	0	0	0	0
lpHorErec1.1-1HG43527	4.86853	17.7881	28.6526	15.773	0	5.63054	26.096	19.4006	0	6.22038	0	0	0	0	0	0	0	5.15013	0	0	0	12.3445
lpHorErec1.1-1HG43528	0	0	0	0	0	0	0	0	0	6.22038	0	0	6.6757	0	8.45652	0	0	5.15013	0	5.10843	0	0
lpHorErec1.1-1HG43529	0	0	0	0	4.74284	0	0	6.46688	9.17869	0	0	0	0	0	0	0	0	0	34.2284	0	0	0
lpHorErec1.1-1HG43530	0	0	0	5.25765	4.74284	28.1527	0	0	9.17869	0	0	0	0	0	0	0	0	0	0	0	11.9664	0
lpHorErec1.1-1HG43531	0	0	0	0	0	0	0	12.9338	0	0	0	0	0	0	0	0	0	0	0	0	5.98322	0
lpHorErec1.1-1HG43534	0	5.92937	5.73053	0	0	5.63054	13.048	0	0	0	5.78098	0	0	0	0	0	0	0	17.1142	0	0	6.17227
lpHorErec1.1-1HG43535	0	0	0	0	0	0	0	0	0	12.4408	289.049	5.78168	6.6757	0	59.1956	0	0	556.214	0	643.662	0	0
lpHorErec1.1-1HG43536	0	0	0	0	14.2285	0	0	0	0	0	0	0	0	0	0	0	0	0	8.5571	0	0	0
lpHorErec1.1-1HG43539	0	0	0	0	0	0	0	0	0	0	5.78098	0	0	0	0	6.55329	0	0	0	0	0	0
lpHorErec1.1-1HG43543	0	0	0	0	0	0	0	0	0	0	0	0	0	0	0	0	0	0	8.5571	0	0	0
lpHorErec1.1-1HG43546	0	5.92937	0	0	0	0	0	0	0	0	0	0	0	0	0	0	0	0	0	0	0	0
lpHorErec1.1-1HG43547	0	0	0	0	4.74284	0	0	0	0	0	0	0	0	0	0	0	0	0	0	0	0	0
lpHorErec1.1-1HG43548	24.3426	0	0	0	0	5.63054	0	0	0	0	11.562	17.3451	13.3514	13.2475	16.913	26.2132	34.9981	10.3003	8.5571	10.2169	0	0
lpHorErec1.1-1HG43549	0	0	11.4611	0	0	0	0	0	0	0	0	0	0	0	0	6.55329	0	0	0	0	0	0
lpHorErec1.1-1HG43550	0	0	0	0	0	0	0	0	0	0	0	0	0	0	0	6.55329	0	0	0	0	0	0
lpHorErec1.1-1HG43551	0	0	22.9221	5.25765	0	0	0	6.46688	0	0	34.6859	34.6901	0	0	16.913	0	11.666	25.7506	0	30.6506	5.98322	0
lpHorErec1.1-1HG43553	4.86853	0	0	0	0	0	0	0	0	24.8815	5.78098	5.78168	40.0542	0	16.913	111.406	58.3301	211.155	0	122.602	0	0
lpHorErec1.1-1HG43555	0	0	5.73053	0	0	11.2611	0	6.46688	0	0	5.78098	5.78168	0	0	0	0	11.666	0	17.1142	5.10843	0	6.17227
lpHorErec1.1-1HG43557	0	5.92937	0	0	0	0	0	0	0	0	0	0	0	0	0	0	0	0	0	0	0	0
lpHorErec1.1-1HG43558	34.0797	5.92937	0	0	0	61.9359	0	0	0	93.3056	11.562	0	0	0	16.913	0	0	5.15013	0	0	0	123.445
lpHorErec1.1-1HG43559	0	23.7175	40.1137	241.852	33.1999	591.206	0	12.9338	36.7148	0	17.3429	63.5985	6.6757	13.2475	25.3695	13.1066	11.666	0	8.5571	0	35.8993	1524.55
lpHorErec1.1-1HG43560	0	0	0	0	0	0	6.52401	0	0	0	0	0	0	0	0	0	0	0	0	0	0	0
lpHorErec1.1-1HG43563	38.9482	59.2937	51.5747	63.0918	42.6856	135.133	58.7161	32.3344	27.5361	24.8815	75.1528	69.3802	120.163	66.2374	84.5652	137.619	93.3282	46.3511	136.914	30.6506	59.8322	86.4118
lpHorErec1.1-1HG43564	0	0	0	0	4.74284	0	6.52401	0	0	0	0	0	0	0	0	0	0	5.15013	8.5571	0	0	0
lpHorErec1.1-1HG43567	0	0	17.1916	0	42.6856	22.5221	6.52401	0	9.17869	6.22038	11.562	34.6901	0	0	0	6.55329	0	5.15013	0	0	17.9497	6.17227
lpHorErec1.1-1HG43568	0	11.8587	5.73053	5.25765	0	0	0	12.9338	0	0	5.78098	5.78168	0	0	0	0	0	0	0	0	5.98322	0
lpHorErec1.1-1HG43570	14.6056	0	5.73053	21.0306	0	0	0	19.4006	9.17869	18.6611	5.78098	5.78168	20.0271	0	25.3695	32.7665	0	0	77.0139	0	0	0
lpHorErec1.1-1HG43571	0	0	5.73053	5.25765	0	5.63054	6.52401	0	18.3574	0	11.562	0	0	0	0	0	0	0	0	0	0	0
lpHorErec1.1-1HG43575	0	0	0	0	0	5.63054	0	6.46688	9.17869	6.22038	0	0	0	0	0	0	0	15.4504	0	15.3253	0	0
lpHorErec1.1-1HG43577	14.6056	0	28.6526	0	0	22.5221	0	0	0	6.22038	57.8098	46.2535	53.4056	13.2475	16.913	19.6599	0	30.9008	0	20.4337	11.9664	30.8613
lpHorErec1.1-1HG43579	14.6056	0	5.73053	21.0306	4.74284	22.5221	6.52401	6.46688	0	74.6445	57.8098	75.1619	73.4327	0	59.1956	78.6395	11.666	30.9008	8.5571	20.4337	5.98322	6.17227
lpHorErec1.1-1HG43581	4.86853	0	5.73053	0	0	0	0	0	0	6.22038	11.562	5.78168	0	0	0	13.1066	23.3321	15.4504	0	25.5421	0	0
lpHorErec1.1-1HG43582	4.86853	41.5056	17.1916	21.0306	0	5.63054	13.048	45.2682	45.8935	0	0	0	6.6757	13.2475	0	0	0	0	0	0	11.9664	0
lpHorErec1.1-1HG43584	0	5.92937	0	5.25765	0	0	0	0	0	0	0	0	0	0	0	0	0	0	0	0	0	0
lpHorErec1.1-1HG43585	0	0	0	0	4.74284	0	0	0	0	0	0	0	0	0	0	0	0	0	0	0	0	0
lpHorErec1.1-1HG43586	0	0	0	5.25765	0	0	0	0	0	0	0	0	0	0	0	0	0	0	0	0	0	0
lpHorErec1.1-1HG43587	0	0	0	0	0	0	0	0	0	0	0	0	0	0	0	0	0	0	0	0	5.98322	0
lpHorErec1.1-1HG43588	14.6056	5.92937	5.73053	0	0	11.2611	6.52401	12.9338	0	80.8649	104.058	161.887	73.4327	0	93.0217	85.1928	11.666	133.903	8.5571	306.506	0	6.17227
lpHorErec1.1-1HG43593	0	0	0	0	0	5.63054	0	0	9.17869	6.22038	5.78098	0	13.3514	0	0	0	0	0	25.6713	15.3253	0	0
lpHorErec1.1-1HG43595	0	0	0	0	0	0	6.52401	0	9.17869	0	0	0	0	0	0	0	34.9981	0	0	0	0	0
lpHorErec1.1-1HG43596	0	0	0	0	0	0	0	0	0	0	0	5.78168	0	0	0	0	0	0	0	0	0	6.17227
lpHorErec1.1-1HG43597	0	0	0	0	0	0	0	6.46688	0	0	0	0	0	0	0	0	0	0	0	0	0	0
lpHorErec1.1-1HG43598	0	0	0	0	0	0	6.52401	0	0	0	0	5.78168	13.3514	0	0	0	0	0	0	0	5.98322	0
lpHorErec1.1-1HG43599	0	0	0	5.25765	0	0	0	0	0	0	5.78098	0	0	0	0	0	0	0	8.5571	0	0	6.17227
lpHorErec1.1-1HG43600	0	0	0	0	4.74284	0	0	0	0	0	0	0	0	0	0	0	0	0	0	0	0	0
lpHorErec1.1-1HG43601	4.86853	47.435	0	5.25765	23.7142	22.5221	13.048	6.46688	9.17869	0	11.562	17.3451	0	0	0	6.55329	0	5.15013	8.5571	0	0	30.8613
lpHorErec1.1-1HG43604	82.7649	183.81	171.916	220.821	611.827	146.394	123.956	161.672	174.395	62.2038	184.991	196.577	93.4598	52.99	143.761	78.6395	93.3282	195.705	25.6713	219.662	472.675	222.202
lpHorErec1.1-1HG43605	77.8964	35.5762	5.73053	63.0918	61.657	106.98	39.1441	38.8013	9.17869	55.9834	127.182	92.5069	26.7028	0	101.478	19.6599	23.3321	56.6514	59.8997	66.4095	77.7819	123.445
lpHorErec1.1-1HG43606	0	0	5.73053	5.25765	0	0	0	0	0	0	5.78098	0	20.0271	0	16.913	0	0	10.3003	0	35.759	0	0
lpHorErec1.1-1HG43607	0	0	5.73053	0	0	0	0	0	0	0	0	11.5634	0	0	25.3695	0	0	0	0	5.10843	0	0
lpHorErec1.1-1HG43608	0	0	0	5.25765	0	0	13.048	0	0	6.22038	0	5.78168	6.6757	0	16.913	6.55329	0	0	17.1142	5.10843	0	12.3445
lpHorErec1.1-1HG43610	0	0	0	0	0	0	0	6.46688	0	0	0	0	0	0	0	0	0	0	0	0	0	0
lpHorErec1.1-1HG43611	4.86853	0	0	5.25765	0	5.63054	6.52401	6.46688	0	0	0	0	6.6757	0	8.45652	0	11.666	5.15013	34.2284	0	0	6.17227
lpHorErec1.1-1HG43612	68.1594	130.446	103.149	89.3801	99.5997	185.808	104.384	97.0032	64.2508	31.1019	69.3718	75.1619	6.6757	26.495	84.5652	72.0862	11.666	10.3003	299.499	15.3253	5.98322	135.79
lpHorErec1.1-1HG43613	0	0	0	0	0	0	0	0	0	0	0	0	6.6757	0	0	6.55329	0	0	0	0	0	0
lpHorErec1.1-1HG43614	4.86853	11.8587	17.1916	0	0	16.8916	6.52401	0	0	80.8649	80.9337	115.634	126.838	0	67.6521	58.9797	23.3321	200.855	8.5571	143.036	5.98322	24.6891
lpHorErec1.1-1HG43615	0	0	0	0	0	0	0	0	0	0	0	0	0	13.2475	0	0	0	0	0	0	0	0
lpHorErec1.1-1HG43617	0	0	0	5.25765	0	11.2611	6.52401	0	0	6.22038	0	11.5634	0	0	0	0	23.3321	0	0	0	0	0
lpHorErec1.1-1HG43618	0	0	5.73053	0	0	0	0	0	0	0	0	0	0	0	0	0	0	0	0	0	0	0
lpHorErec1.1-1HG43619	0	0	0	0	0	0	6.52401	0	0	18.6611	0	0	0	0	0	0	0	5.15013	0	5.10843	0	0
lpHorErec1.1-1HG43620	0	0	0	0	0	0	0	0	0	0	0	0	0	0	0	0	0	0	0	0	5.98322	0
lpHorErec1.1-1HG43621	4.86853	11.8587	0	5.25765	9.48569	0	0	6.46688	9.17869	0	0	0	0	13.2475	0	6.55329	0	5.15013	0	5.10843	29.9161	0
lpHorErec1.1-1HG43624	0	0	0	0	0	0	0	0	0	0	0	0	0	0	0	0	0	0	8.5571	0	0	0
lpHorErec1.1-1HG43625	0	0	0	0	0	0	0	0	0	0	0	0	0	105.98	0	0	0	0	0	0	0	0
lpHorErec1.1-1HG43627	0	0	0	5.25765	0	0	0	0	0	0	0	0	0	0	0	0	0	0	0	0	0	0
lpHorErec1.1-1HG43629	0	0	0	0	0	0	0	0	0	0	0	0	0	0	0	0	0	0	0	0	5.98322	0
lpHorErec1.1-1HG43630	0	5.92937	0	0	0	0	0	0	0	0	0	0	13.3514	0	0	0	0	0	0	0	0	0
lpHorErec1.1-1HG43631	0	5.92937	0	0	0	0	0	0	0	0	0	0	0	0	0	0	0	0	0	0	0	0
lpHorErec1.1-1HG43632	0	0	0	0	0	0	0	0	0	0	0	0	0	0	0	0	11.666	0	0	0	0	0
lpHorErec1.1-1HG43634	0	0	0	0	0	0	0	0	0	0	0	0	0	0	0	0	0	0	0	0	23.9329	0
lpHorErec1.1-1HG43635	0	0	0	0	4.74284	0	0	0	0	0	0	0	0	0	0	0	0	0	8.5571	0	0	0
lpHorErec1.1-1HG43637	9.73705	23.7175	34.3832	31.5459	42.6856	16.8916	0	19.4006	27.5361	0	11.562	11.5634	0	0	16.913	0	0	0	0	0	71.7987	12.3445
lpHorErec1.1-1HG43639	77.8964	35.5762	17.1916	42.0612	90.114	45.0443	13.048	32.3344	27.5361	24.8815	0	28.9084	6.6757	52.99	0	26.2132	46.6641	10.3003	239.599	5.10843	71.7987	92.584
lpHorErec1.1-1HG43640	77.8964	23.7175	40.1137	120.926	9.48569	0	19.572	25.8675	45.8935	6.22038	11.562	23.1267	6.6757	0	0	6.55329	0	10.3003	239.599	5.10843	0	0
lpHorErec1.1-1HG43642	24.3426	100.799	34.3832	42.0612	4.74284	33.7832	6.52401	84.0695	36.7148	24.8815	11.562	46.2535	0	0	0	0	46.6641	0	8.5571	0	5.98322	49.3781
lpHorErec1.1-1HG43644	0	71.1524	22.9221	10.5153	94.8569	50.6748	19.572	38.8013	9.17869	24.8815	5.78098	5.78168	26.7028	0	16.913	19.6599	11.666	10.3003	111.242	0	53.849	30.8613
lpHorErec1.1-1HG43646	0	0	0	0	0	5.63054	0	6.46688	0	6.22038	0	0	0	0	0	0	0	25.7506	8.5571	20.4337	0	0
lpHorErec1.1-1HG43648	0	0	0	0	0	0	0	0	0	0	0	0	6.6757	0	0	0	0	0	0	0	0	0
lpHorErec1.1-1HG43649	0	0	0	0	0	22.5221	6.52401	6.46688	0	12.4408	219.677	28.9084	40.0542	0	101.478	19.6599	0	97.8524	8.5571	168.578	0	0
lpHorErec1.1-1HG43651	0	11.8587	5.73053	0	0	11.2611	13.048	12.9338	9.17869	0	0	5.78168	0	0	8.45652	0	0	0	17.1142	0	0	0
lpHorErec1.1-1HG43652	0	0	0	0	14.2285	0	0	0	0	0	0	0	0	0	0	6.55329	0	0	0	5.10843	5.98322	0
lpHorErec1.1-1HG43653	0	0	5.73053	0	4.74284	0	6.52401	0	0	0	0	0	0	0	0	6.55329	0	5.15013	0	0	0	6.17227
lpHorErec1.1-1HG43654	0	5.92937	11.4611	0	0	0	0	0	0	0	0	23.1267	6.6757	0	0	0	11.666	20.6005	0	40.8674	0	6.17227
lpHorErec1.1-1HG43655	0	0	51.5747	5.25765	0	0	0	6.46688	9.17869	12.4408	34.6859	23.1267	53.4056	0	25.3695	13.1066	23.3321	5.15013	0	10.2169	5.98322	0
lpHorErec1.1-1HG43656	0	0	0	0	4.74284	0	0	0	0	0	0	0	0	13.2475	0	0	0	0	0	0	0	0
[truncated: 36,864 more rows]

## Sheet: S8
Table S8: Summary of gene annotation, combined from evidence-based gene prediction and ab initio prediction, and lncRNA.
Gene annotation summary	Counts
Total number of genes	71475
Number of protein coding genes	62482
Number of unique protein coding isoforms	141631
Number of protein coding isoforms, with a unique and shared CDS, but differ in TSS/TTS	210118
PacBio IsoSeq
Number of protein coding genes	29099
Number of unique protein coding isoforms	98238
Number of protein coding isoforms, with a unique and shared CDS, but differ in TSS/TTS	166772
Total number of transcripts/isoforms classified as lncRNA in IsoSeq
Number of lncRNA	8993
Number of lncRNA isoforms	16051
Gene confidence
High-confidence protein coding genes (HC)	40035
High-confidence protein coding genes (LC)	22447
Gene annotations
Number of genes annotated by InterProScan	53580
Number of genes assigned to a specific GO term, from InterProScan	28995
Number of genes annotated by UniProtKB/Swiss-Prot (Release 2023_03)	32997
Number of genes annotated by Mercator4 (v5.0)	19752
Complete BUSCO	0.995

## Sheet: S9
Table S9: Transposable element annotation with EDTA in H. erectifolium acc. NGB6816, Hv. cv. Morex, and Hv. spontaneum acc. B1K-04-12.
			Class	LINE		LTR			SINE	TIR					nonTIR
Genome	Total assembly length [bp]	Total sequences	Repeat Classes	L1	RTE	Copia	Gypsy	unknown	unknown	CACTA	Mutator	PIF_Harbinger	Tc1_Mariner	hAT	Helitron	Total
Hordeum erectifolium acc. NGB6816	3,917,916,100 bp	8	Count	34504	1055	430805	647564	1586020	18851	672325	119038	109803	88832	29654	382615	4121066
Hv. cv. Morex	4,224,251,725 bp	8	Count	64845	1155	482452	906403	2144255	19925	148261	93096	126687	126718	21417	323390	4458604
Hv. spontaneum acc. B1K-04-12	4,235,968,976 bp	8	Count	32413	2596	381896	1008678	2134239	14957	241850	57789	101275	131172	17623	332822	4457310
Hordeum erectifolium acc. NGB6816	3,917,916,100 bp	8	Masked bp	27697723	924400	412868312	787346259	1472620865	4360484	282494881	47773608	75287458	25876899	11765087	207150849	3356166825
Hv. cv. Morex	4,224,251,725 bp	8	Masked bp	63941077	1020188	660923786	879633814	1759277517	5144426	53509557	31535179	50115809	27834349	6914114	155169811	3695019627
Hv. spontaneum acc. B1K-04-12	4,235,968,976 bp	8	Masked bp	34553495	1846642	521639183	989210484	1792543816	3270953	91541136	36204288	45586212	29363811	5338573	131543164	3682641757
Hordeum erectifolium acc. NGB6816	3,917,916,100 bp	8	Percentage masked	0.71%	0.02%	10.54%	20.10%	37.59%	0.11%	7.21%	1.22%	1.92%	0.66%	0.30%	5.29%	85.66%
Hv. cv. Morex	4,224,251,725 bp	8	Percentage masked	1.51%	0.02%	15.65%	20.82%	41.65%	0.12%	1.27%	0.75%	1.19%	0.66%	0.16%	3.67%	87.47%
Hv. spontaneum acc. B1K-04-12	4,235,968,976 bp	8	Percentage masked	0.82%	0.04%	12.31%	23.35%	42.32%	0.08%	2.16%	0.85%	1.08%	0.69%	0.13%	3.11%	86.94%

[truncated: 10 more sheets: S10, S11, S12, S13, S14, S15, S16, S17, S18, S19]
